# Supplementary material for: 3-[4-(Dimethyl­amino)­phen­yl]-1-(4a,8-dimethyl-1,2,3,4,4a,5,6,8a-octa­hydro­naphthalen-2-yl)prop-2-en-1-one
Source: Acta Crystallogr Sect E Struct Rep Online. 2010 Dec 24;67(Pt 1):o237. doi: 10.1107/S160053681005333X (PMC3050138; doi:10.1107/S160053681005333X)
Supplement: Supplementary file 1 [file e-67-0o237-sup1.cif]

##############################################################################
###                                                                        ###
###        Electronic paper (Acta Crystallographica Section E)             ###
###                                                                        ###
##############################################################################
#                                                                            #
# This CIF contains the data in a paper accepted for publication in Acta     #
# Crystallographica Section E. It conforms to the requirements of Notes      #
# for Authors for Section E, and has been peer reviewed under the auspices   #
# of the IUCr Commission on Journals.                                        #
#                                                                            #
# Full details of the Crystallographic Information File format               #
# are given in the paper "The Crystallographic Information File (CIF):       #
# a New Standard Archive File for Crystallography" by S. R. Hall, F. H.      #
# Allen and I. D. Brown [Acta Cryst. (1991), A47, 655-685].                  #
#                                                                            #
# The current version of the core CIF dictionary is obtainable from          #
# ftp://ftp.iucr.org/pub/cif_core.dic. The current version number is 2.4.    #
#                                                                            #
# Software is freely available for graphical display of the structure(s) in  #
# this CIF.  For information consult the CIF home page http://www.iucr.org/  #
# cif/home.html                                                              #
#                                                                            #
# This file may be used for bona fide research purposes within the           #
# scientific community so long as proper attribution is given to the journal # 
# article from which it was obtained.                                        #
#                                                                            #
##############################################################################
                                             
data_I
_audit_creation_method     SHELXL-97
_chemical_name_systematic
;
3-[4-(Dimethylamino)phenyl]-1-(4a,8-dimethyl-1,2,3,4,4a,5,6,8a-
octahydronaphthalen-2-yl)prop-2-en-1-one
;
_chemical_name_common     ?
_chemical_formula_moiety     'C23 H31 N O'
_chemical_formula_sum     'C23 H31 N O'
_chemical_formula_iupac     'C23 H31 N O'
_chemical_formula_weight     337.49
_chemical_melting_point     ?
_symmetry_cell_setting     monoclinic
_symmetry_space_group_name_H-M     'P 21'
_symmetry_space_group_name_Hall     'P 2yb'
loop_
    _symmetry_equiv_pos_as_xyz
    'x, y, z'
    '-x, y+1/2, -z'
_cell_length_a     6.0593(4)
_cell_length_b     7.2095(7)
_cell_length_c     21.8937(19)
_cell_angle_alpha     90.00
_cell_angle_beta     91.860(7)
_cell_angle_gamma     90.00
_cell_volume     955.91(14)
_cell_formula_units_Z     2
_cell_measurement_reflns_used     4058
_cell_measurement_theta_min     3.0
_cell_measurement_theta_max     28.5
_cell_measurement_temperature     298(2)
_exptl_crystal_description     Prism
_exptl_crystal_colour     colourless
_exptl_crystal_size_max     0.6
_exptl_crystal_size_mid     0.25
_exptl_crystal_size_min     0.10
_exptl_crystal_density_diffrn     1.173
_exptl_crystal_density_meas     ?
_exptl_crystal_density_method     'not measured'
_exptl_crystal_F_000     368
_exptl_absorpt_coefficient_mu     0.070
_exptl_absorpt_correction_type     none
_exptl_absorpt_process_details     ?
_exptl_absorpt_correction_T_min     ?
_exptl_absorpt_correction_T_max     ?
_exptl_special_details
;
;
_diffrn_ambient_temperature     298(2)
_diffrn_radiation_type     MoK\a
_diffrn_radiation_wavelength     0.71073
_diffrn_radiation_source     'fine-focus sealed tube'
_diffrn_radiation_monochromator     graphite
_diffrn_measurement_device_type
                                  'Oxford Diffraction Xcalibur Eos Gemini ultra'
_diffrn_measurement_method     '\f and \w'
_diffrn_detector_area_resol_mean     16.1978
_diffrn_reflns_number     8394
_diffrn_reflns_av_R_equivalents     0.0277
_diffrn_reflns_av_sigmaI/netI     0.0192
_diffrn_reflns_theta_min     2.97
_diffrn_reflns_theta_max     26.37
_diffrn_reflns_theta_full     26.37
_diffrn_measured_fraction_theta_max     0.999
_diffrn_measured_fraction_theta_full     0.999
_diffrn_reflns_limit_h_min     -7
_diffrn_reflns_limit_h_max     7
_diffrn_reflns_limit_k_min     -9
_diffrn_reflns_limit_k_max     7
_diffrn_reflns_limit_l_min     -27
_diffrn_reflns_limit_l_max     27
_diffrn_standards_number     ?
_diffrn_standards_interval_count     ?
_diffrn_standards_interval_time     ?
_diffrn_standards_decay_%     ?
_refine_special_details
;
Refinement of <i>F</i>^2^ against ALL reflections. The weighted <i>R</i>-factor
<i>wR</i> and goodness of fit <i>S</i> are based on <i>F</i>^2^, conventional
<i>R</i>-factors <i>R</i> are based on <i>F</i>, with <i>F</i> set to zero for
negative <i>F</i>^2^. The threshold expression of <i>F</i>^2^ >
2\s(<i>F</i>^2^) is used only for calculating <i>R</i>-factors(gt) <i>etc</i>.
and is not relevant to the choice of reflections for refinement.
<i>R</i>-factors based on <i>F</i>^2^ are statistically about twice as large
as those based on <i>F</i>, and <i>R</i>- factors based on ALL data will be
even larger.
;
_reflns_number_total     2112
_reflns_number_gt     1894
_reflns_threshold_expression     I>2\s(I)
_refine_ls_structure_factor_coef     Fsqd
_refine_ls_matrix_type     full
_refine_ls_R_factor_all     0.0377
_refine_ls_R_factor_gt     0.0327
_refine_ls_wR_factor_gt     0.0864
_refine_ls_wR_factor_ref     0.0886
_refine_ls_goodness_of_fit_ref     1.052
_refine_ls_restrained_S_all     1.052
_refine_ls_number_reflns     2112
_refine_ls_number_parameters     230
_refine_ls_number_restraints     1
_refine_ls_hydrogen_treatment     constr
_refine_ls_weighting_scheme     calc
_refine_ls_weighting_details
         'calc w=1/[\s^2^(Fo^2^)+(0.0560P)^2^+0.0652P] where P=(Fo^2^+2Fc^2^)/3'
_atom_sites_solution_hydrogens     geom
_atom_sites_solution_primary     direct
_atom_sites_solution_secondary     difmap
_refine_ls_shift/su_max     0.002
_refine_ls_shift/su_mean     0.000
_refine_diff_density_max     0.205
_refine_diff_density_min     -0.147
_refine_ls_extinction_method     none
_refine_ls_extinction_coef     ?
loop_
    _atom_type_symbol
    _atom_type_description
    _atom_type_scat_dispersion_real
    _atom_type_scat_dispersion_imag
    _atom_type_scat_source
    'C' 'C' 0.0033 0.0016
                         'International Tables Vol C Tables 4.2.6.8 and 6.1.1.4'
    'H' 'H' 0.0000 0.0000
                         'International Tables Vol C Tables 4.2.6.8 and 6.1.1.4'
    'N' 'N' 0.0061 0.0033
                         'International Tables Vol C Tables 4.2.6.8 and 6.1.1.4'
    'O' 'O' 0.0106 0.0060
                         'International Tables Vol C Tables 4.2.6.8 and 6.1.1.4'
_computing_data_collection     'CrysAlis PRO (Oxford Diffraction, 2010)'
_computing_cell_refinement     'CrysAlis PRO (Oxford Diffraction, 2010)'
_computing_data_reduction     'CrysAlis PRO (Oxford Diffraction, 2010)'
_computing_structure_solution     'SHELXS97 (Sheldrick, 2008)'
_computing_structure_refinement     'SHELXL97 (Sheldrick, 2008)'
_computing_molecular_graphics     'ORTEP-3 for Windows (Farrugia, 1997)'
_computing_publication_material     'WinGX (Farrugia, 1999)'
loop_
    _atom_site_type_symbol
    _atom_site_label
    _atom_site_fract_x
    _atom_site_fract_y
    _atom_site_fract_z
    _atom_site_U_iso_or_equiv
    _atom_site_adp_type
    _atom_site_calc_flag
    _atom_site_refinement_flags
    _atom_site_occupancy
    _atom_site_disorder_assembly
    _atom_site_disorder_group
    C C1 0.7303(3) 0.8137(3) 1.01854(8) 0.0250(4) Uani d . 1 . .
    C C2 0.9300(3) 0.7287(3) 1.00424(8) 0.0278(4) Uani d . 1 . .
    H H2 1.0181 0.6768 1.0353 0.033 Uiso calc R 1 . .
    C C3 0.9978(3) 0.7208(3) 0.94506(8) 0.0280(4) Uani d . 1 . .
    H H3 1.1328 0.6656 0.9373 0.034 Uiso calc R 1 . .
    C C4 0.8718(3) 0.7923(2) 0.89613(8) 0.0263(4) Uani d . 1 . .
    C C5 0.6725(3) 0.8750(3) 0.91030(8) 0.0287(4) Uani d . 1 . .
    H H5 0.5835 0.9236 0.8788 0.034 Uiso calc R 1 . .
    C C6 0.6025(3) 0.8873(3) 0.96950(8) 0.0281(4) Uani d . 1 . .
    H H6 0.4689 0.9450 0.9771 0.034 Uiso calc R 1 . .
    C C7 0.9359(3) 0.7711(3) 0.83304(8) 0.0295(4) Uani d . 1 . .
    H H7 0.8257 0.7832 0.8027 0.035 Uiso calc R 1 . .
    C C8 1.1400(3) 0.7357(3) 0.81514(9) 0.0345(4) Uani d . 1 . .
    H H8 1.2509 0.7321 0.8455 0.041 Uiso calc R 1 . .
    C C9 1.2066(3) 0.7020(3) 0.75226(9) 0.0371(5) Uani d . 1 . .
    C C10 1.0332(3) 0.6566(3) 0.70325(8) 0.0321(4) Uani d . 1 . .
    H H10 0.9057 0.7376 0.7089 0.038 Uiso calc R 1 . .
    C C11 1.1144(4) 0.6858(3) 0.63863(9) 0.0422(5) Uani d . 1 . .
    H H11A 1.1362 0.8174 0.6317 0.051 Uiso calc R 1 . .
    H H11B 1.2556 0.6244 0.6348 0.051 Uiso calc R 1 . .
    C C12 0.9521(4) 0.6105(3) 0.59038(8) 0.0407(5) Uani d . 1 . .
    H H12A 0.8182 0.6843 0.5905 0.049 Uiso calc R 1 . .
    H H12B 1.0155 0.6235 0.5505 0.049 Uiso calc R 1 . .
    C C13 0.8930(3) 0.4083(3) 0.60040(8) 0.0299(4) Uani d . 1 . .
    C C14 0.7155(3) 0.3441(4) 0.55361(8) 0.0396(5) Uani d . 1 . .
    H H14A 0.5853 0.4212 0.5571 0.048 Uiso calc R 1 . .
    H H14B 0.7699 0.3597 0.5127 0.048 Uiso calc R 1 . .
    C C15 0.6526(3) 0.1432(4) 0.56287(9) 0.0458(6) Uani d . 1 . .
    H H15A 0.5140 0.1185 0.5410 0.055 Uiso calc R 1 . .
    H H15B 0.7646 0.0643 0.5457 0.055 Uiso calc R 1 . .
    C C16 0.6295(3) 0.0958(3) 0.62862(9) 0.0408(5) Uani d . 1 . .
    H H16 0.5651 -0.0174 0.6379 0.049 Uiso calc R 1 . .
    C C17 0.6948(3) 0.2044(3) 0.67505(8) 0.0317(4) Uani d . 1 . .
    C C18 0.7946(3) 0.3924(3) 0.66407(7) 0.0265(4) Uani d . 1 . .
    H H18 0.6723 0.4812 0.6646 0.032 Uiso calc R 1 . .
    C C19 0.9605(3) 0.4550(3) 0.71385(8) 0.0290(4) Uani d . 1 . .
    H H19A 1.0886 0.3744 0.7140 0.035 Uiso calc R 1 . .
    H H19B 0.8940 0.4452 0.7534 0.035 Uiso calc R 1 . .
    C C20 1.0979(3) 0.2867(3) 0.59410(9) 0.0393(5) Uani d . 1 . .
    H H20A 1.0624 0.1607 0.6040 0.059 Uiso calc R 1 . .
    H H20B 1.2134 0.3303 0.6215 0.059 Uiso calc R 1 . .
    H H20C 1.1466 0.2929 0.5529 0.059 Uiso calc R 1 . .
    C C21 0.6499(4) 0.1524(4) 0.73956(10) 0.0524(6) Uani d . 1 . .
    H H21A 0.5633 0.0409 0.7399 0.079 Uiso calc R 1 . .
    H H21B 0.5703 0.2508 0.7586 0.079 Uiso calc R 1 . .
    H H21C 0.7871 0.1321 0.7617 0.079 Uiso calc R 1 . .
    C C22 0.8030(3) 0.7487(3) 1.12674(9) 0.0393(5) Uani d . 1 . .
    H H22A 0.8180 0.6174 1.1209 0.059 Uiso calc R 1 . .
    H H22B 0.7360 0.7719 1.1651 0.059 Uiso calc R 1 . .
    H H22C 0.9462 0.8058 1.1267 0.059 Uiso calc R 1 . .
    C C23 0.4516(3) 0.8908(3) 1.09306(9) 0.0374(5) Uani d . 1 . .
    H H23A 0.3430 0.7989 1.0819 0.056 Uiso calc R 1 . .
    H H23B 0.4199 1.0037 1.0712 0.056 Uiso calc R 1 . .
    H H23C 0.4482 0.9137 1.1362 0.056 Uiso calc R 1 . .
    N N1 0.6663(2) 0.8252(2) 1.07791(7) 0.0325(4) Uani d . 1 . .
    O O1 1.4040(2) 0.6982(3) 0.74180(8) 0.0544(5) Uani d . 1 . .
loop_
    _atom_site_aniso_label
    _atom_site_aniso_U_11
    _atom_site_aniso_U_22
    _atom_site_aniso_U_33
    _atom_site_aniso_U_12
    _atom_site_aniso_U_13
    _atom_site_aniso_U_23
    C1 0.0224(7) 0.0172(9) 0.0354(8) -0.0036(7) -0.0016(6) -0.0015(7)
    C2 0.0252(8) 0.0228(10) 0.0352(9) 0.0016(8) -0.0042(7) 0.0000(8)
    C3 0.0235(7) 0.0214(10) 0.0389(9) 0.0023(7) 0.0001(7) -0.0031(8)
    C4 0.0273(8) 0.0171(10) 0.0342(9) -0.0033(7) -0.0014(7) -0.0016(7)
    C5 0.0267(8) 0.0229(10) 0.0361(9) -0.0011(7) -0.0059(7) 0.0015(8)
    C6 0.0230(7) 0.0206(9) 0.0406(10) 0.0026(7) -0.0027(7) -0.0002(8)
    C7 0.0353(9) 0.0189(10) 0.0339(9) -0.0044(7) -0.0025(7) -0.0009(7)
    C8 0.0334(9) 0.0317(11) 0.0382(10) -0.0077(9) -0.0016(7) -0.0066(8)
    C9 0.0374(9) 0.0279(11) 0.0463(11) -0.0089(9) 0.0073(8) -0.0057(9)
    C10 0.0379(9) 0.0269(11) 0.0318(9) -0.0051(8) 0.0072(7) -0.0005(8)
    C11 0.0544(12) 0.0335(12) 0.0396(10) -0.0104(10) 0.0152(9) 0.0056(9)
    C12 0.0547(11) 0.0415(13) 0.0267(9) 0.0020(10) 0.0115(8) 0.0086(9)
    C13 0.0314(8) 0.0349(11) 0.0237(8) 0.0046(8) 0.0054(7) -0.0005(8)
    C14 0.0383(10) 0.0566(15) 0.0239(8) 0.0093(10) 0.0009(7) -0.0053(9)
    C15 0.0403(11) 0.0575(15) 0.0395(10) -0.0011(11) -0.0006(8) -0.0215(10)
    C16 0.0335(9) 0.0391(13) 0.0499(11) -0.0039(9) 0.0004(8) -0.0091(10)
    C17 0.0278(8) 0.0328(11) 0.0346(9) -0.0028(8) 0.0021(7) -0.0024(8)
    C18 0.0271(8) 0.0292(10) 0.0233(8) 0.0029(8) 0.0036(6) -0.0010(7)
    C19 0.0349(9) 0.0278(10) 0.0244(8) -0.0059(8) 0.0027(7) 0.0008(7)
    C20 0.0306(9) 0.0467(14) 0.0410(10) 0.0038(9) 0.0069(8) -0.0074(9)
    C21 0.0661(14) 0.0480(15) 0.0433(11) -0.0277(13) 0.0041(10) 0.0073(11)
    C22 0.0369(9) 0.0459(14) 0.0350(9) 0.0075(10) 0.0017(7) 0.0030(9)
    C23 0.0329(9) 0.0344(11) 0.0452(11) 0.0081(9) 0.0050(8) -0.0013(9)
    N1 0.0264(7) 0.0366(10) 0.0347(8) 0.0037(7) 0.0020(6) 0.0032(7)
    O1 0.0352(7) 0.0667(12) 0.0619(9) -0.0137(8) 0.0125(7) -0.0192(9)
_geom_special_details
;
All s.u.'s (except the s.u. in the dihedral angle between two l.s. planes) are
estimated using the full covariance matrix. The cell s.u.'s are taken into
account individually in the estimation of s.u.'s in distances, angles and
torsion angles; correlations between s.u.'s in cell parameters are only used
when they are defined by crystal symmetry. An approximate (isotropic)
treatment of cell s.u.'s is used for estimating s.u.'s involving l.s. planes.
;
loop_
    _geom_bond_atom_site_label_1
    _geom_bond_atom_site_label_2
    _geom_bond_site_symmetry_2
    _geom_bond_distance
    _geom_bond_publ_flag
    C1 N1 . 1.371(2) ?
    C1 C2 . 1.401(2) ?
    C1 C6 . 1.407(2) ?
    C2 C3 . 1.373(2) ?
    C2 H2 . 0.9300 ?
    C3 C4 . 1.394(2) ?
    C3 H3 . 0.9300 ?
    C4 C5 . 1.390(2) ?
    C4 C7 . 1.455(2) ?
    C5 C6 . 1.380(2) ?
    C5 H5 . 0.9300 ?
    C6 H6 . 0.9300 ?
    C7 C8 . 1.334(3) ?
    C7 H7 . 0.9300 ?
    C8 C9 . 1.467(3) ?
    C8 H8 . 0.9300 ?
    C9 O1 . 1.226(2) ?
    C9 C10 . 1.513(3) ?
    C10 C11 . 1.527(2) ?
    C10 C19 . 1.538(3) ?
    C10 H10 . 0.9800 ?
    C11 C12 . 1.520(3) ?
    C11 H11A . 0.9700 ?
    C11 H11B . 0.9700 ?
    C12 C13 . 1.519(3) ?
    C12 H12A . 0.9700 ?
    C12 H12B . 0.9700 ?
    C13 C20 . 1.530(3) ?
    C13 C14 . 1.533(2) ?
    C13 C18 . 1.538(2) ?
    C14 C15 . 1.513(4) ?
    C14 H14A . 0.9700 ?
    C14 H14B . 0.9700 ?
    C15 C16 . 1.490(3) ?
    C15 H15A . 0.9700 ?
    C15 H15B . 0.9700 ?
    C16 C17 . 1.333(3) ?
    C16 H16 . 0.9300 ?
    C17 C21 . 1.495(3) ?
    C17 C18 . 1.507(3) ?
    C18 C19 . 1.527(2) ?
    C18 H18 . 0.9800 ?
    C19 H19A . 0.9700 ?
    C19 H19B . 0.9700 ?
    C20 H20A . 0.9600 ?
    C20 H20B . 0.9600 ?
    C20 H20C . 0.9600 ?
    C21 H21A . 0.9600 ?
    C21 H21B . 0.9600 ?
    C21 H21C . 0.9600 ?
    C22 N1 . 1.441(2) ?
    C22 H22A . 0.9600 ?
    C22 H22B . 0.9600 ?
    C22 H22C . 0.9600 ?
    C23 N1 . 1.433(2) ?
    C23 H23A . 0.9600 ?
    C23 H23B . 0.9600 ?
    C23 H23C . 0.9600 ?
loop_
    _geom_angle_atom_site_label_1
    _geom_angle_atom_site_label_2
    _geom_angle_atom_site_label_3
    _geom_angle_site_symmetry_1
    _geom_angle_site_symmetry_3
    _geom_angle
    _geom_angle_publ_flag
    N1 C1 C2 . . 120.75(15) ?
    N1 C1 C6 . . 122.33(15) ?
    C2 C1 C6 . . 116.91(15) ?
    C3 C2 C1 . . 121.08(16) ?
    C3 C2 H2 . . 119.5 ?
    C1 C2 H2 . . 119.5 ?
    C2 C3 C4 . . 122.42(16) ?
    C2 C3 H3 . . 118.8 ?
    C4 C3 H3 . . 118.8 ?
    C5 C4 C3 . . 116.43(16) ?
    C5 C4 C7 . . 121.17(15) ?
    C3 C4 C7 . . 122.26(16) ?
    C6 C5 C4 . . 122.21(16) ?
    C6 C5 H5 . . 118.9 ?
    C4 C5 H5 . . 118.9 ?
    C5 C6 C1 . . 120.93(16) ?
    C5 C6 H6 . . 119.5 ?
    C1 C6 H6 . . 119.5 ?
    C8 C7 C4 . . 125.31(16) ?
    C8 C7 H7 . . 117.3 ?
    C4 C7 H7 . . 117.3 ?
    C7 C8 C9 . . 126.40(17) ?
    C7 C8 H8 . . 116.8 ?
    C9 C8 H8 . . 116.8 ?
    O1 C9 C8 . . 118.61(18) ?
    O1 C9 C10 . . 121.48(17) ?
    C8 C9 C10 . . 119.69(16) ?
    C9 C10 C11 . . 112.96(16) ?
    C9 C10 C19 . . 107.05(17) ?
    C11 C10 C19 . . 111.88(16) ?
    C9 C10 H10 . . 108.3 ?
    C11 C10 H10 . . 108.3 ?
    C19 C10 H10 . . 108.3 ?
    C12 C11 C10 . . 111.96(16) ?
    C12 C11 H11A . . 109.2 ?
    C10 C11 H11A . . 109.2 ?
    C12 C11 H11B . . 109.2 ?
    C10 C11 H11B . . 109.2 ?
    H11A C11 H11B . . 107.9 ?
    C13 C12 C11 . . 113.12(17) ?
    C13 C12 H12A . . 109.0 ?
    C11 C12 H12A . . 109.0 ?
    C13 C12 H12B . . 109.0 ?
    C11 C12 H12B . . 109.0 ?
    H12A C12 H12B . . 107.8 ?
    C12 C13 C20 . . 109.95(17) ?
    C12 C13 C14 . . 110.92(17) ?
    C20 C13 C14 . . 108.71(16) ?
    C12 C13 C18 . . 107.62(15) ?
    C20 C13 C18 . . 112.25(15) ?
    C14 C13 C18 . . 107.38(14) ?
    C15 C14 C13 . . 111.95(18) ?
    C15 C14 H14A . . 109.2 ?
    C13 C14 H14A . . 109.2 ?
    C15 C14 H14B . . 109.2 ?
    C13 C14 H14B . . 109.2 ?
    H14A C14 H14B . . 107.9 ?
    C16 C15 C14 . . 112.40(17) ?
    C16 C15 H15A . . 109.1 ?
    C14 C15 H15A . . 109.1 ?
    C16 C15 H15B . . 109.1 ?
    C14 C15 H15B . . 109.1 ?
    H15A C15 H15B . . 107.9 ?
    C17 C16 C15 . . 124.5(2) ?
    C17 C16 H16 . . 117.7 ?
    C15 C16 H16 . . 117.7 ?
    C16 C17 C21 . . 120.97(19) ?
    C16 C17 C18 . . 121.17(17) ?
    C21 C17 C18 . . 117.56(17) ?
    C17 C18 C19 . . 114.25(15) ?
    C17 C18 C13 . . 112.40(15) ?
    C19 C18 C13 . . 111.05(13) ?
    C17 C18 H18 . . 106.2 ?
    C19 C18 H18 . . 106.2 ?
    C13 C18 H18 . . 106.2 ?
    C18 C19 C10 . . 110.91(16) ?
    C18 C19 H19A . . 109.5 ?
    C10 C19 H19A . . 109.5 ?
    C18 C19 H19B . . 109.5 ?
    C10 C19 H19B . . 109.5 ?
    H19A C19 H19B . . 108.0 ?
    C13 C20 H20A . . 109.5 ?
    C13 C20 H20B . . 109.5 ?
    H20A C20 H20B . . 109.5 ?
    C13 C20 H20C . . 109.5 ?
    H20A C20 H20C . . 109.5 ?
    H20B C20 H20C . . 109.5 ?
    C17 C21 H21A . . 109.5 ?
    C17 C21 H21B . . 109.5 ?
    H21A C21 H21B . . 109.5 ?
    C17 C21 H21C . . 109.5 ?
    H21A C21 H21C . . 109.5 ?
    H21B C21 H21C . . 109.5 ?
    N1 C22 H22A . . 109.5 ?
    N1 C22 H22B . . 109.5 ?
    H22A C22 H22B . . 109.5 ?
    N1 C22 H22C . . 109.5 ?
    H22A C22 H22C . . 109.5 ?
    H22B C22 H22C . . 109.5 ?
    N1 C23 H23A . . 109.5 ?
    N1 C23 H23B . . 109.5 ?
    H23A C23 H23B . . 109.5 ?
    N1 C23 H23C . . 109.5 ?
    H23A C23 H23C . . 109.5 ?
    H23B C23 H23C . . 109.5 ?
    C1 N1 C23 . . 121.75(15) ?
    C1 N1 C22 . . 120.44(15) ?
    C23 N1 C22 . . 117.33(15) ?
data_global
_journal_date_recd_electronic     2010-12-14
_journal_date_accepted     2010-12-19
_journal_name_full     'Acta Crystallographica, Section E'
_journal_year     2011
_journal_volume     67
_journal_issue      1
_journal_page_first     o237
_journal_page_last     o237
_journal_paper_category     QO
_journal_coeditor_code     FJ2378
_publ_contact_author_name     'Professor Mohamed Akssira'
_publ_contact_author_address
;
Laboratoire de Chimie Bioorganique et Analytique,
URAC 22. BP 146, FSTM, Universit\'e Hassan II
Mohammedia-casablanca 20810 Mohammedia, Morocco
;
_publ_contact_author_email     'makssira@yahoo.com'
_publ_contact_author_fax     '0021224437408'
_publ_contact_author_phone     '0021224434649'
_publ_section_title
;\
3-[4-(Dimethylamino)phenyl]-1-(4a,8-dimethyl-1,2,3,4,4a,5,6,8a-\
octahydronaphthalen-2-yl)prop-2-en-1-one
;
loop_
    _publ_author_name
    _publ_author_address
    'Mohamed Tebbaa'
;
Laboratoire de Chimie Bioorganique et Analytique,
URAC 22 BP 146, FSTM, Universit\'e Hassan II
Mohammedia-Casablanca 20810 Mohammedia, Morocco
;
    'Mohamed Akssira'
;
Laboratoire de Chimie Bioorganique et Analytique,
URAC 22 BP 146, FSTM, Universit\'e Hassan II
Mohammedia-Casablanca 20810 Mohammedia, Morocco
;
    'Ahmed Elhakmaoui'
;
Laboratoire de Chimie Bioorganique et Analytique,
URAC 22 BP 146, FSTM, Universit\'e Hassan II
Mohammedia-Casablanca 20810 Mohammedia, Morocco
;
    'Ahmed Benharref'
;
Laboratoire de Chimie Biomoleculaire, Substances Naturelles et R\'eactivit\'e,
URAC16, Universit\'e Cadi Ayyad,
Facult\'e des Sciences Semlalia, BP 2390, Bd My Abdellah,
40000 Marrakech, Morocco
;
    'Jean-Claude Daran'
;
Laboratoire de Chimie de Coordination,
205 route de Narbonne, 31077 Toulouse Cedex 04, France
;
    'Moha Berraho'
;
Laboratoire de Chimie Biomoleculaire, Substances Naturelles et R\'eactivit\'e,
URAC16, Universit\'e Cadi Ayyad,
Facult\'e des Sciences Semlalia, BP 2390, Bd My Abdellah,
40000 Marrakech, Morocco
;
