# Supplementary material for: 3-[4-(Dimethyl­amino)­phen­yl]-1-(4a,8-dimethyl-1,2,3,4,4a,5,6,8a-octa­hydro­naphthalen-2-yl)prop-2-en-1-one
Source: Acta Crystallogr Sect E Struct Rep Online. 2010 Dec 24;67(Pt 1):o237. doi: 10.1107/S160053681005333X (PMC3050138; doi:10.1107/S160053681005333X)
Supplement: Supplementary file 2 [file e-67-0o237-Isup2.hkl]

#
# h,k,l, Fc-squared, Fo-squared, sigma(Fo-squared) and status flag
#
data_I
_shelx_title ' '
_shelx_refln_list_code          4
_shelx_F_calc_maximum       94.90
_exptl_crystal_F_000       368.00
_reflns_d_resolution_high  0.8001
 
loop_
 _symmetry_equiv_pos_as_xyz
 'x, y, z'
 '-x, y+1/2, -z'
 
_cell_length_a     6.0593
_cell_length_b     7.2095
_cell_length_c    21.8937
_cell_angle_alpha  90.000
_cell_angle_beta   91.860
_cell_angle_gamma  90.000
 
_shelx_F_squared_multiplier     1.000
 
loop_
 _refln_index_h
 _refln_index_k
 _refln_index_l
 _refln_F_squared_calc
 _refln_F_squared_meas
 _refln_F_squared_sigma
 _refln_observed_status
   1   0   0     1701.09     1608.68     15.30 o
   2   0   0        0.71        0.43      0.53 o
   3   0   0      544.47      591.47      2.57 o
   4   0   0      220.20      223.19      3.91 o
   5   0   0        1.53        0.82      1.04 o
   6   0   0        0.27        0.27      1.06 o
   7   0   0        1.64        2.63      1.28 o
   1   1   0      950.46      890.74      9.17 o
   2   1   0     1712.64     1686.63      8.35 o
   3   1   0        7.12        6.63      0.46 o
   4   1   0      173.03      168.47      3.53 o
   5   1   0      128.80      134.04      2.45 o
   6   1   0        2.38        1.24      0.85 o
   7   1   0        4.88        5.15      0.85 o
   0   2   0     8944.51     8593.45     13.93 o
   1   2   0     1354.71     1303.64     12.53 o
   2   2   0      314.52      345.06      5.51 o
   3   2   0      104.46      109.37      1.26 o
   4   2   0       37.65       37.33      0.84 o
   5   2   0       74.10       69.71      1.18 o
   6   2   0       10.47        9.74      0.86 o
   7   2   0        7.45        7.15      1.15 o
   1   3   0     2136.92     2247.70      9.82 o
   2   3   0      441.81      464.05      3.59 o
   3   3   0      205.77      219.57      1.14 o
   4   3   0      112.11      113.58      1.19 o
   5   3   0       85.35       87.61      2.23 o
   6   3   0        4.21        3.30      0.97 o
   7   3   0        0.33       -0.07      1.02 o
   0   4   0      499.00      540.40      2.81 o
   1   4   0      530.59      516.69      3.89 o
   2   4   0      198.84      192.56      3.70 o
   3   4   0       98.22       99.75      1.39 o
   4   4   0        3.60        1.85      0.52 o
   5   4   0       77.15       76.09      1.44 o
   6   4   0        3.03        2.02      1.07 o
   1   5   0      389.47      407.86      3.93 o
   2   5   0      232.01      232.75      2.55 o
   3   5   0       16.10       16.03      0.99 o
   4   5   0        3.33        3.33      1.03 o
   5   5   0       22.96       22.19      1.59 o
   6   5   0       31.25       31.10      1.84 o
   0   6   0       43.70       43.98      1.74 o
   1   6   0      109.52      106.14      1.48 o
   2   6   0       65.93       59.78      1.40 o
   3   6   0       47.24       49.35      1.55 o
   4   6   0        7.31        6.04      1.05 o
   5   6   0       35.76       35.39      1.74 o
   1   7   0       25.08       24.47      1.57 o
   2   7   0       21.88       17.89      1.73 o
   3   7   0       31.97       25.85      1.76 o
   4   7   0       26.05       22.99      2.08 o
   0   8   0        1.42        1.53      2.99 o
   1   8   0        0.88        0.19      2.17 o
   2   8   0        9.55        7.42      1.55 o
   3   8   0       23.78       24.50      1.75 o
  -7   0   1       40.12       34.59      1.89 o
  -6   0   1        2.49        2.50      1.04 o
  -5   0   1       25.43       19.74      1.47 o
  -4   0   1      273.34      246.49      2.28 o
  -3   0   1       53.85       67.66      1.18 o
  -2   0   1      227.71      200.61      2.52 o
  -1   0   1        0.20        0.08      0.17 o
   1   0   1      821.81      790.03      9.42 o
   2   0   1      839.77      783.96      4.34 o
   3   0   1       11.55        8.18      0.70 o
   4   0   1      100.17       97.24      2.30 o
   5   0   1        7.16        7.93      0.97 o
   6   0   1        5.02        3.62      1.05 o
   7   0   1        0.07       -0.12      1.25 o
  -7   1   1        7.11        6.92      0.86 o
  -6   1   1       20.27       19.75      1.09 o
  -5   1   1       64.62       63.63      1.47 o
  -4   1   1      406.31      401.91      5.35 o
  -3   1   1      109.64      107.75      1.69 o
  -2   1   1     1417.63     1436.11     10.04 o
  -1   1   1     3295.24     3191.76     26.06 o
   0   1   1     1130.90     1054.89      2.89 o
   1   1   1     9005.48     8496.79    112.97 o
   2   1   1      113.80      119.52      1.55 o
   3   1   1       83.20       78.10      0.81 o
   4   1   1       81.50       84.25      1.48 o
   5   1   1       10.62       10.70      0.74 o
   6   1   1        6.65        5.64      0.82 o
   7   1   1       11.49       12.86      1.19 o
  -7   2   1        0.06        0.13      1.14 o
  -6   2   1       19.00       18.88      0.96 o
  -5   2   1       45.63       42.38      1.03 o
  -4   2   1      331.01      340.64      3.30 o
  -3   2   1      527.00      600.52      8.89 o
  -2   2   1      450.29      452.54      4.29 o
  -1   2   1      281.29      289.74      3.64 o
   0   2   1     3070.52     3019.10     17.05 o
   1   2   1     4024.38     3923.29     11.90 o
   2   2   1      285.88      313.04      4.19 o
   3   2   1      247.80      259.35      3.39 o
   4   2   1       25.81       27.80      0.63 o
   5   2   1       47.32       44.44      1.16 o
   6   2   1       29.40       29.03      1.22 o
   7   2   1        1.31        0.97      0.97 o
  -7   3   1       14.87       16.66      1.28 o
  -6   3   1       22.02       21.43      1.25 o
  -5   3   1       36.64       38.32      1.60 o
  -4   3   1       70.78       74.73      1.61 o
  -3   3   1      251.27      286.17      2.41 o
  -2   3   1       27.48       28.82      0.92 o
  -1   3   1      726.85      809.60      6.36 o
   0   3   1     1370.73     1397.58      7.21 o
   1   3   1       97.77       97.04      0.59 o
   2   3   1      311.60      285.71      2.63 o
   3   3   1       31.68       32.84      0.67 o
   4   3   1       12.99       12.76      0.57 o
   5   3   1      139.42      137.16      3.01 o
   6   3   1        3.79        4.27      0.99 o
   7   3   1       10.11       11.29      1.13 o
  -6   4   1        4.37        3.13      1.13 o
  -5   4   1       56.82       57.46      1.75 o
  -4   4   1      161.04      175.80      2.25 o
  -3   4   1       21.40       21.86      0.69 o
  -2   4   1       52.67       53.16      0.89 o
  -1   4   1       36.50       43.12      0.98 o
   0   4   1      362.84      384.07      4.47 o
   1   4   1     1310.04     1354.00      5.82 o
   2   4   1      213.16      225.55      4.04 o
   3   4   1        9.22       15.29      2.29 o
   4   4   1       22.02       23.11      0.83 o
   5   4   1       39.91       40.65      1.26 o
   6   4   1        2.31        2.09      1.03 o
  -6   5   1        8.81        7.34      1.55 o
  -5   5   1       41.89       39.42      1.99 o
  -4   5   1       31.92       28.82      1.71 o
  -3   5   1       29.34       29.75      1.10 o
  -2   5   1      239.35      250.82      3.22 o
  -1   5   1       26.08       27.83      1.15 o
   0   5   1       33.46       36.04      1.53 o
   1   5   1      150.07      159.10      5.40 o
   2   5   1       34.59       43.56      2.93 o
   3   5   1       99.35       90.45      2.56 o
   4   5   1       40.32       38.46      1.37 o
   5   5   1       26.87       25.39      1.65 o
   6   5   1       25.73       25.29      1.77 o
  -5   6   1       41.56       37.07      2.37 o
  -4   6   1        8.10        6.87      1.09 o
  -3   6   1       12.52       10.72      1.01 o
  -2   6   1       48.36       54.22      1.19 o
  -1   6   1       37.42       41.40      1.16 o
   0   6   1       59.44       60.18      1.42 o
   1   6   1        4.54        4.05      1.29 o
   2   6   1      209.57      205.89      3.06 o
   3   6   1      167.40      155.79      2.40 o
   4   6   1        2.82        2.69      1.06 o
   5   6   1       15.68       19.58      1.56 o
  -4   7   1       19.24       17.04      1.94 o
  -3   7   1       15.22       13.38      1.56 o
  -2   7   1        6.69        4.14      1.49 o
  -1   7   1        7.38        6.08      1.38 o
   0   7   1        6.39        7.79      2.18 o
   1   7   1        1.12        1.00      1.27 o
   2   7   1       20.18       15.02      1.54 o
   3   7   1       81.18       78.99      2.73 o
   4   7   1        8.97       10.07      1.85 o
  -3   8   1        0.23       -0.46      1.50 o
  -2   8   1        2.13       -0.10      2.18 o
  -1   8   1        9.44        6.93      2.34 o
   0   8   1        7.26        4.71      2.38 o
   1   8   1       74.72       73.37      3.06 o
   2   8   1       36.89       32.93      1.86 o
   3   8   1        2.64        0.99      1.48 o
   0   9   1        3.89        0.35      2.18 o
  -7   0   2        0.66        2.13      1.33 o
  -6   0   2       46.47       47.22      1.58 o
  -5   0   2       17.28       16.62      1.12 o
  -4   0   2        0.00       -0.03      0.86 o
  -3   0   2     1030.71     1117.33      5.40 o
  -2   0   2      200.42      190.19      2.14 o
  -1   0   2     2023.27     1902.01      7.13 o
   1   0   2      798.90      795.37      5.58 o
   2   0   2      187.02      193.68      1.98 o
   3   0   2       86.79       77.01      1.92 o
   4   0   2       26.66       25.19      0.95 o
   5   0   2      198.50      186.97      2.74 o
   6   0   2       16.85       18.92      1.27 o
   7   0   2       19.15       22.06      2.46 o
  -7   1   2        5.56        3.78      0.91 o
  -6   1   2       34.61       33.62      1.24 o
  -5   1   2       43.88       44.69      2.52 o
  -4   1   2      108.84      120.15      1.80 o
  -3   1   2       47.65       62.58      1.02 o
  -2   1   2        3.76        5.33      0.44 o
  -1   1   2     3006.87     2941.89     20.38 o
   0   1   2     2023.02     1839.43     17.59 o
   1   1   2     5170.70     4867.12     35.67 o
   2   1   2       63.32       58.64      0.56 o
   3   1   2      308.93      304.86      2.95 o
   4   1   2       57.00       50.48      0.58 o
   5   1   2       42.05       41.07      1.04 o
   6   1   2       15.31       15.06      0.88 o
   7   1   2        0.81        1.16      1.00 o
  -7   2   2       32.29       36.01      1.47 o
  -6   2   2        8.63        6.89      0.94 o
  -5   2   2       19.15       18.23      0.92 o
  -4   2   2      177.42      177.43      2.46 o
  -3   2   2     1080.05     1129.21      6.90 o
  -2   2   2     1481.81     1614.34     12.34 o
  -1   2   2      596.19      608.58      6.92 o
   0   2   2     1722.92     1745.06     10.53 o
   1   2   2     1720.64     1712.37     19.00 o
   2   2   2      198.61      197.52      2.43 o
   3   2   2       96.02       93.83      0.83 o
   4   2   2       17.59       19.73      0.45 o
   5   2   2       57.19       55.76      1.11 o
   6   2   2        5.32        5.31      1.01 o
   7   2   2       18.25       21.51      1.19 o
  -7   3   2       48.85       45.25      1.55 o
  -6   3   2       14.04       12.10      1.07 o
  -5   3   2       32.25       31.54      1.02 o
  -4   3   2       39.44       37.42      0.72 o
  -3   3   2       19.86       18.83      0.59 o
  -2   3   2      219.22      246.35      3.02 o
  -1   3   2      760.10      811.12      5.17 o
   0   3   2      126.43      138.89      1.34 o
   1   3   2      719.61      758.33      3.49 o
   2   3   2      384.67      371.24      2.45 o
   3   3   2      241.11      249.98      2.90 o
   4   3   2       15.80       14.02      0.56 o
   5   3   2       84.64       85.72      1.53 o
   6   3   2       76.90       78.91      1.59 o
   7   3   2       14.73       15.05      1.21 o
  -6   4   2       12.94        9.97      1.23 o
  -5   4   2        0.32        0.85      0.86 o
  -4   4   2      110.43      109.43      1.05 o
  -3   4   2       40.52       42.39      1.03 o
  -2   4   2       98.87      112.92      2.92 o
  -1   4   2      145.86      167.00      2.76 o
   0   4   2      799.54      840.90      5.25 o
   1   4   2       78.82       80.58      2.03 o
   2   4   2      531.64      529.85      6.90 o
   3   4   2       29.98       27.87      1.26 o
   4   4   2        2.52        2.60      0.82 o
   5   4   2        1.25        2.05      1.00 o
   6   4   2        5.99        4.56      1.08 o
  -6   5   2        2.87        0.51      1.12 o
  -5   5   2       14.17       15.53      1.28 o
  -4   5   2       78.11       75.15      1.41 o
  -3   5   2        6.85        5.00      0.89 o
  -2   5   2       21.21       21.72      1.50 o
  -1   5   2      177.68      192.63      2.07 o
   0   5   2       85.74       85.79      1.21 o
   1   5   2      151.52      151.56      2.72 o
   2   5   2      342.63      340.53      3.59 o
   3   5   2      111.70      106.03      2.44 o
   4   5   2        1.21        0.74      0.99 o
   5   5   2        4.88        7.17      1.37 o
   6   5   2       71.96       81.12      2.34 o
  -5   6   2       24.72       24.33      1.69 o
  -4   6   2       10.37       11.52      1.15 o
  -3   6   2       69.36       64.17      1.35 o
  -2   6   2        2.56        4.02      0.82 o
  -1   6   2        8.24        6.54      0.84 o
   0   6   2        2.50        2.87      0.61 o
   1   6   2       55.77       56.86      1.80 o
   2   6   2      666.42      661.08     11.55 o
   3   6   2       23.45       24.07      1.07 o
   4   6   2       14.47       15.02      1.51 o
   5   6   2        1.19        1.28      1.37 o
  -4   7   2       36.33       37.78      1.73 o
  -3   7   2        8.62        6.88      1.44 o
  -2   7   2       11.54       11.12      1.53 o
  -1   7   2       57.77       55.29      1.87 o
   0   7   2       47.02       45.90      2.57 o
   1   7   2        1.89        2.02      1.47 o
   2   7   2        8.35        8.57      1.50 o
   3   7   2       58.87       58.30      2.27 o
   4   7   2       52.00       48.71      1.96 o
  -3   8   2        1.15        0.29      1.51 o
  -2   8   2       16.10       13.56      2.31 o
  -1   8   2        3.73        0.95      2.19 o
   0   8   2        8.54        9.57      3.67 o
   1   8   2       70.89       66.58      3.79 o
   2   8   2      115.18      118.47      4.16 o
   3   8   2       70.22       66.44      2.26 o
  -7   0   3        4.43        2.99      1.12 o
  -6   0   3        9.02        6.49      1.17 o
  -5   0   3       11.49        7.48      1.36 o
  -4   0   3       45.49       49.74      1.27 o
  -3   0   3     1282.87     1325.72     37.23 o
  -2   0   3      116.83      114.74      1.41 o
  -1   0   3     1277.14     1244.01      8.61 o
   1   0   3      311.62      341.44      5.79 o
   2   0   3      928.68      888.69      5.11 o
   3   0   3       11.41        9.23      0.33 o
   4   0   3       81.24       73.02      1.38 o
   5   0   3        1.66        3.27      0.95 o
   6   0   3        9.14        6.88      1.00 o
   7   0   3        0.43        0.89      1.23 o
  -7   1   3       47.09       45.26      1.33 o
  -6   1   3       68.84       70.29      2.06 o
  -5   1   3       61.18       62.46      1.72 o
  -4   1   3       25.39       29.96      1.11 o
  -3   1   3       53.55       54.81      1.26 o
  -2   1   3      789.47      848.97      7.05 o
  -1   1   3      859.50      847.94     10.04 o
   0   1   3     1860.40     1801.19     10.26 o
   1   1   3       75.99       79.91      2.05 o
   2   1   3      296.48      284.33      1.98 o
   3   1   3       58.31       52.78      1.95 o
   4   1   3       17.15       19.40      0.47 o
   5   1   3       33.93       32.05      0.82 o
   6   1   3        0.10        0.39      0.75 o
   7   1   3       16.85       15.78      1.11 o
  -7   2   3       12.42       12.71      1.23 o
  -6   2   3      115.25      106.31      1.64 o
  -5   2   3       14.97       14.17      0.86 o
  -4   2   3        4.68        5.23      0.47 o
  -3   2   3      172.84      178.79      5.00 o
  -2   2   3      102.82      105.27      1.64 o
  -1   2   3       60.22       55.87      0.83 o
   0   2   3       80.40       74.83      1.97 o
   1   2   3      114.69      123.26      1.81 o
   2   2   3       83.10       98.54      4.16 o
   3   2   3      156.76      147.54      2.85 o
   4   2   3       92.93       93.57      1.10 o
   5   2   3       57.75       55.87      1.10 o
   6   2   3       58.02       55.92      1.42 o
   7   2   3        1.80        2.36      1.02 o
  -7   3   3       10.60       11.91      2.19 o
  -6   3   3        2.46        1.91      1.05 o
  -5   3   3       20.89       19.60      0.89 o
  -4   3   3       80.50       95.40      0.96 o
  -3   3   3       27.89       27.76      0.64 o
  -2   3   3      103.69      133.88      2.06 o
  -1   3   3      463.63      478.76      3.75 o
   0   3   3      222.73      219.26      3.07 o
   1   3   3       19.21       19.17      0.87 o
   2   3   3      218.59      231.94      1.47 o
   3   3   3       69.07       62.19      2.47 o
   4   3   3        5.49        5.54      0.54 o
   5   3   3       97.21       92.81      1.95 o
   6   3   3       10.82        9.78      1.22 o
   7   3   3       11.76       13.14      1.35 o
  -6   4   3        2.37        0.80      1.10 o
  -5   4   3       92.43       86.17      3.45 o
  -4   4   3       16.94       22.56      0.75 o
  -3   4   3       25.22       22.78      0.65 o
  -2   4   3       44.88       53.72      0.77 o
  -1   4   3      734.79      741.20      6.24 o
   0   4   3      461.07      502.67      5.99 o
   1   4   3       71.35       73.77      1.20 o
   2   4   3      179.34      192.32      3.11 o
   3   4   3      197.49      191.47      2.15 o
   4   4   3       78.86       78.94      2.76 o
   5   4   3        4.62        4.18      1.03 o
   6   4   3        2.72        4.29      1.11 o
  -6   5   3        2.21        2.14      1.14 o
  -5   5   3        6.00        5.43      1.16 o
  -4   5   3       41.47       43.67      1.25 o
  -3   5   3       15.77       16.22      0.94 o
  -2   5   3       15.99       17.72      1.37 o
  -1   5   3       13.53       13.29      1.22 o
   0   5   3       12.19       14.82      0.70 o
   1   5   3       66.78       71.45      1.90 o
   2   5   3      115.41      122.14      2.28 o
   3   5   3      490.26      499.91      8.11 o
   4   5   3       27.42       27.09      1.29 o
   5   5   3        5.86        6.39      1.37 o
   6   5   3       37.45       41.94      1.97 o
  -5   6   3        3.47        3.38      1.34 o
  -4   6   3       17.42       19.54      1.22 o
  -3   6   3       44.99       39.95      1.19 o
  -2   6   3        7.55        5.53      1.23 o
  -1   6   3      117.23      131.46      2.40 o
   0   6   3       64.03       66.06      1.29 o
   1   6   3       84.45       84.78      1.96 o
   2   6   3       47.45       45.40      2.99 o
   3   6   3        7.00        6.05      0.93 o
   4   6   3       16.43       15.95      1.22 o
   5   6   3       28.75       29.40      1.69 o
  -4   7   3        2.20        1.09      1.31 o
  -3   7   3        2.02        2.51      1.04 o
  -2   7   3       23.05       20.40      1.59 o
  -1   7   3        1.54        1.00      1.26 o
   0   7   3        1.85        0.46      1.94 o
   1   7   3       27.11       24.38      1.54 o
   2   7   3      108.66      104.89      2.36 o
   3   7   3      265.40      235.04      3.07 o
   4   7   3       18.09       18.05      1.61 o
  -3   8   3        5.13        4.47      1.50 o
  -2   8   3        6.46        5.22      1.96 o
  -1   8   3        3.18        4.41      2.10 o
   0   8   3       27.24       27.95      2.75 o
   1   8   3       27.42       24.62      3.58 o
   2   8   3       48.44       48.96      2.04 o
   3   8   3       50.89       47.38      2.05 o
  -7   0   4        3.79        3.90      1.23 o
  -6   0   4       57.31       52.10      2.02 o
  -5   0   4       42.46       40.58      1.55 o
  -4   0   4        2.70        4.42      0.99 o
  -3   0   4      216.15      217.18      4.08 o
  -2   0   4       86.90       92.51      1.76 o
  -1   0   4      299.90      269.22      4.04 o
   0   0   4      545.68      500.61      5.85 o
   1   0   4      518.06      486.73      6.16 o
   2   0   4       20.58       15.31      0.90 o
   3   0   4      149.81      141.17      2.03 o
   4   0   4      500.47      493.42      3.35 o
   5   0   4      157.95      163.88      3.73 o
   6   0   4        6.60        5.16      0.97 o
   7   0   4        2.10        3.19      1.24 o
  -7   1   4       34.34       30.16      1.22 o
  -6   1   4       26.21       24.08      1.08 o
  -5   1   4       72.41       66.19      1.42 o
  -4   1   4       43.75       39.85      1.06 o
  -3   1   4       49.66       46.98      0.75 o
  -2   1   4      132.53      150.58      2.04 o
  -1   1   4      717.61      686.52      4.67 o
   0   1   4       72.48       69.02      1.01 o
   1   1   4      243.84      219.00      2.58 o
   2   1   4      135.59      125.32      1.69 o
   3   1   4        2.57        3.66      0.32 o
   4   1   4      147.38      144.15      1.85 o
   5   1   4       38.05       41.25      1.27 o
   6   1   4       22.25       24.85      0.94 o
   7   1   4        0.61        0.73      0.91 o
  -7   2   4       21.72       23.55      1.14 o
  -6   2   4       96.42       93.91      3.56 o
  -5   2   4        8.32        6.45      0.94 o
  -4   2   4        4.62        3.76      0.48 o
  -3   2   4      319.91      356.31      2.85 o
  -2   2   4      163.77      177.29      1.99 o
  -1   2   4      457.31      441.71      4.03 o
   0   2   4      425.82      416.43      3.36 o
   1   2   4      344.94      338.37      2.96 o
   2   2   4       96.36       99.45      0.72 o
   3   2   4      119.35      103.22      0.95 o
   4   2   4       94.74       96.26      1.73 o
   5   2   4       96.02       93.47      1.70 o
   6   2   4       71.02       72.42      1.54 o
   7   2   4        2.05        1.50      1.19 o
  -7   3   4       16.11       17.32      1.51 o
  -6   3   4       58.31       50.83      1.67 o
  -5   3   4      120.26      105.19      2.34 o
  -4   3   4       56.64       55.77      1.32 o
  -3   3   4       21.80       19.48      0.66 o
  -2   3   4      116.14      119.81      1.60 o
  -1   3   4      616.58      620.17      2.57 o
   0   3   4       23.03       24.58      0.67 o
   1   3   4       53.13       53.84      0.63 o
   2   3   4      399.69      375.71      4.65 o
   3   3   4       83.69       81.17      2.10 o
   4   3   4      456.31      430.67      4.49 o
   5   3   4      103.31       99.59      3.19 o
   6   3   4       10.18       10.21      1.21 o
   7   3   4       14.67       13.25      1.35 o
  -6   4   4        8.19        5.46      1.41 o
  -5   4   4       72.46       69.17      2.02 o
  -4   4   4       51.35       49.69      1.30 o
  -3   4   4       11.10       11.96      0.43 o
  -2   4   4      142.88      152.52      1.20 o
  -1   4   4      171.20      183.16      1.16 o
   0   4   4      321.72      334.49      2.59 o
   1   4   4       85.70       82.41      1.99 o
   2   4   4      231.74      229.53      1.40 o
   3   4   4      126.01      121.35      3.42 o
   4   4   4      151.24      158.87      3.26 o
   5   4   4       16.17       17.29      1.37 o
   6   4   4       13.22       14.73      1.30 o
  -6   5   4       12.82       11.94      1.70 o
  -5   5   4        9.72        6.30      1.16 o
  -4   5   4       35.40       32.29      1.18 o
  -3   5   4       10.36        7.49      0.79 o
  -2   5   4       79.22       88.08      1.52 o
  -1   5   4       13.56       14.09      0.90 o
   0   5   4      111.95      122.32      3.29 o
   1   5   4       43.90       52.82      1.61 o
   2   5   4      446.03      451.02      4.31 o
   3   5   4      415.88      401.84      4.29 o
   4   5   4       57.20       58.71      1.54 o
   5   5   4        6.92        5.73      1.42 o
   6   5   4       15.51       18.19      1.72 o
  -5   6   4       21.43       17.76      1.97 o
  -4   6   4       19.78       15.96      1.19 o
  -3   6   4        8.89        9.36      1.14 o
  -2   6   4        6.71        6.99      1.01 o
  -1   6   4      177.21      177.95      1.93 o
   0   6   4      110.47      108.27      1.53 o
   1   6   4       49.83       50.29      1.46 o
   2   6   4      129.11      127.54      2.35 o
   3   6   4        3.09        4.11      1.12 o
   4   6   4       41.07       40.14      1.68 o
   5   6   4       10.07        9.45      1.63 o
  -4   7   4        3.21        2.57      1.33 o
  -3   7   4       11.85       10.79      1.13 o
  -2   7   4        2.00        1.90      1.55 o
  -1   7   4       46.42       46.63      1.69 o
   0   7   4        1.00       -0.73      1.92 o
   1   7   4        8.39        9.93      1.37 o
   2   7   4       59.48       60.19      1.97 o
   3   7   4      236.41      222.76      5.78 o
   4   7   4       75.20       78.23      2.83 o
  -3   8   4       11.25       10.23      1.49 o
  -2   8   4       15.91       13.04      2.25 o
  -1   8   4       55.86       46.91      2.62 o
   0   8   4       38.67       37.49      2.50 o
   1   8   4       52.73       50.10      2.79 o
   2   8   4       30.68       37.93      8.68 o
   3   8   4       33.46       41.74      1.99 o
  -7   0   5        3.40        2.66      1.13 o
  -6   0   5      210.78      196.01     10.20 o
  -5   0   5       84.25       74.33      2.33 o
  -4   0   5       28.11       23.47      1.16 o
  -3   0   5       64.00       69.75      1.28 o
  -2   0   5       69.86       69.96      1.15 o
  -1   0   5     1035.77      992.18     14.91 o
   0   0   5        3.89        6.07      0.94 o
   1   0   5      496.45      486.78      8.31 o
   2   0   5        6.81        6.01      0.61 o
   3   0   5       92.29       85.88      1.59 o
   4   0   5      105.13      106.63      2.75 o
   5   0   5        5.27        5.45      1.09 o
   6   0   5       64.94       67.39      1.59 o
   7   0   5        3.80        2.90      1.70 o
  -7   1   5        1.18        0.66      0.91 o
  -6   1   5        8.92        9.26      0.85 o
  -5   1   5        4.55        4.13      0.76 o
  -4   1   5       39.32       40.67      1.64 o
  -3   1   5      112.68      110.48      1.44 o
  -2   1   5       17.99       19.49      0.47 o
  -1   1   5       44.38       42.67      0.67 o
   0   1   5       66.53       68.14      1.30 o
   1   1   5       75.44       78.28      0.64 o
   2   1   5      180.86      180.14      3.12 o
   3   1   5       48.41       49.67      0.56 o
   4   1   5      270.51      268.94      3.93 o
   5   1   5     1080.65     1109.00     10.49 o
   6   1   5       40.48       36.83      1.17 o
   7   1   5        7.86        7.29      1.19 o
  -7   2   5        3.33        4.62      0.95 o
  -6   2   5       74.07       74.80      1.53 o
  -5   2   5       75.04       70.32      2.17 o
  -4   2   5        6.14        5.09      0.51 o
  -3   2   5       70.48       74.03      1.65 o
  -2   2   5      294.36      301.24      2.13 o
  -1   2   5      151.38      142.45      1.65 o
   0   2   5      373.58      347.58      2.98 o
   1   2   5      482.02      507.43      2.71 o
   2   2   5      106.96      126.63      2.08 o
   3   2   5       48.96       47.87      0.66 o
   4   2   5       74.83       81.20      1.21 o
   5   2   5       12.90       16.45      1.47 o
   6   2   5       42.71       46.57      2.38 o
   7   2   5       24.53       23.11      1.47 o
  -7   3   5       35.63       41.02      1.91 o
  -6   3   5       33.34       34.87      1.29 o
  -5   3   5       18.52       19.55      1.20 o
  -4   3   5       28.95       27.43      0.87 o
  -3   3   5        4.10        5.75      0.97 o
  -2   3   5       24.18       29.58      1.10 o
  -1   3   5       58.47       64.51      0.78 o
   0   3   5      147.18      160.78      1.70 o
   1   3   5       19.74       18.58      0.49 o
   2   3   5       72.97       71.18      1.30 o
   3   3   5       96.82       86.86      2.05 o
   4   3   5      582.08      589.66      3.88 o
   5   3   5       12.12       13.44      1.37 o
   6   3   5        8.13        9.61      1.29 o
  -6   4   5        3.00        1.01      1.38 o
  -5   4   5       45.16       47.76      1.77 o
  -4   4   5       25.66       23.30      1.04 o
  -3   4   5       29.12       31.89      0.81 o
  -2   4   5      107.22      112.00      1.58 o
  -1   4   5       27.05       27.82      0.55 o
   0   4   5       71.98       68.47      1.72 o
   1   4   5       51.13       59.16      2.44 o
   2   4   5       63.27       65.00      1.39 o
   3   4   5      195.09      193.72      4.07 o
   4   4   5      278.98      287.52      4.48 o
   5   4   5       13.91       15.72      1.53 o
   6   4   5        1.29        1.61      1.08 o
  -6   5   5        8.83        6.60      1.40 o
  -5   5   5       32.03       28.30      1.58 o
  -4   5   5      119.86      108.77      1.83 o
  -3   5   5       15.65       14.37      0.94 o
  -2   5   5       28.43       27.30      0.75 o
  -1   5   5       27.13       22.45      0.87 o
   0   5   5      329.24      322.14      4.89 o
   1   5   5       23.70       23.20      0.75 o
   2   5   5      282.60      302.03      8.75 o
   3   5   5       67.80       67.07      2.23 o
   4   5   5       54.85       57.52      1.50 o
   5   5   5        1.68        1.79      1.37 o
   6   5   5       29.84       34.50      3.03 o
  -5   6   5        3.30        4.62      1.31 o
  -4   6   5       64.21       63.32      1.85 o
  -3   6   5        6.45        5.27      1.08 o
  -2   6   5       40.74       33.85      1.25 o
  -1   6   5       51.51       46.33      1.27 o
   0   6   5       71.96       70.82      2.20 o
   1   6   5      104.97      107.90      4.18 o
   2   6   5       39.27       37.57      2.37 o
   3   6   5      101.41      106.29      3.59 o
   4   6   5       32.59       29.84      1.32 o
   5   6   5        9.24       11.02      1.47 o
  -4   7   5        3.66        3.83      1.29 o
  -3   7   5       13.14       15.97      1.21 o
  -2   7   5        2.83        2.01      0.89 o
  -1   7   5        5.09        6.85      2.05 o
   0   7   5      167.38      162.13      4.42 o
   1   7   5        8.94       10.27      1.67 o
   2   7   5       11.48       10.49      1.50 o
   3   7   5       66.81       64.43      1.75 o
   4   7   5       17.82       17.17      1.65 o
  -3   8   5        4.76        3.16      1.33 o
  -2   8   5       55.19       55.16      2.69 o
  -1   8   5       60.86       59.16      2.85 o
   0   8   5        4.88        3.50      2.07 o
   1   8   5        9.48        7.92      1.97 o
   2   8   5       92.87       98.25      5.47 o
   3   8   5       10.25       10.43      1.64 o
  -7   0   6        1.56        1.58      1.06 o
  -6   0   6       41.66       40.42      1.60 o
  -5   0   6        0.21        0.28      1.07 o
  -4   0   6        1.71        2.88      0.92 o
  -3   0   6       36.78       34.70      0.78 o
  -2   0   6      249.07      252.84      1.64 o
  -1   0   6        0.38        3.99      2.14 o
   0   0   6     2136.35     1908.83     15.06 o
   1   0   6     1439.00     1353.30      6.89 o
   2   0   6       15.50       16.73      0.77 o
   3   0   6      225.09      233.97      3.13 o
   4   0   6      445.91      441.38      3.26 o
   5   0   6        0.84        1.46      1.02 o
   6   0   6      232.36      239.09      3.65 o
   7   0   6        1.10        0.80      1.71 o
  -7   1   6       23.37       23.15      1.14 o
  -6   1   6        7.55        9.57      0.86 o
  -5   1   6       47.62       42.76      1.02 o
  -4   1   6       73.52       81.72      1.52 o
  -3   1   6      109.47      102.29      1.58 o
  -2   1   6       94.22       92.59      1.79 o
  -1   1   6       36.79       37.25      0.49 o
   0   1   6      564.78      530.17      7.62 o
   1   1   6      182.64      187.19      1.88 o
   2   1   6      833.59      823.92      8.75 o
   3   1   6      206.21      206.43      2.01 o
   4   1   6       16.19       17.89      0.51 o
   5   1   6      353.35      363.51      2.60 o
   6   1   6      104.39      107.67      2.59 o
   7   1   6        6.16        4.69      1.11 o
  -7   2   6       50.19       52.99      2.34 o
  -6   2   6       29.04       32.56      1.24 o
  -5   2   6       62.80       56.93      1.27 o
  -4   2   6        2.69        1.33      0.49 o
  -3   2   6       13.22       11.06      0.60 o
  -2   2   6        1.90        1.32      0.49 o
  -1   2   6       52.91       50.48      0.93 o
   0   2   6        4.75        3.68      0.27 o
   1   2   6      777.10      777.45      2.85 o
   2   2   6       72.25       73.04      1.20 o
   3   2   6       22.98       25.49      0.57 o
   4   2   6      167.23      160.43      2.55 o
   5   2   6      473.84      467.28      3.82 o
   6   2   6      100.60      101.03      2.74 o
   7   2   6       15.15       14.62      1.37 o
  -6   3   6       38.54       40.54      1.64 o
  -5   3   6       24.66       23.76      1.32 o
  -4   3   6        5.38        4.41      0.67 o
  -3   3   6       41.70       44.09      0.88 o
  -2   3   6       26.67       27.17      0.70 o
  -1   3   6       91.80       94.15      2.07 o
   0   3   6       99.17      100.85      1.37 o
   1   3   6      371.72      370.51      4.84 o
   2   3   6      144.12      137.35      1.30 o
   3   3   6       49.27       49.73      1.96 o
   4   3   6       10.76       12.41      1.51 o
   5   3   6      168.59      167.46      3.19 o
   6   3   6      227.83      245.55      4.63 o
  -6   4   6        1.10       -0.03      1.32 o
  -5   4   6      111.21       98.71      2.59 o
  -4   4   6       44.86       38.86      1.61 o
  -3   4   6        9.97       10.57      0.59 o
  -2   4   6       20.56       17.27      0.65 o
  -1   4   6       60.31       61.54      1.44 o
   0   4   6      326.76      344.67      2.75 o
   1   4   6        5.61        4.23      0.27 o
   2   4   6       86.56       82.04      2.30 o
   3   4   6      367.99      382.11      5.92 o
   4   4   6       17.16       16.88      1.14 o
   5   4   6      131.56      132.21      2.50 o
   6   4   6       37.41       40.86      1.53 o
  -6   5   6        1.74        0.42      1.41 o
  -5   5   6        2.30        0.87      1.22 o
  -4   5   6        2.72        3.41      1.05 o
  -3   5   6      135.62      120.71      1.49 o
  -2   5   6        5.50        5.52      0.60 o
  -1   5   6       85.46       85.36      1.62 o
   0   5   6      137.76      142.34      2.54 o
   1   5   6       80.95       82.59      2.29 o
   2   5   6       79.32       81.08      1.67 o
   3   5   6      192.69      191.84      2.46 o
   4   5   6      144.05      139.27      2.81 o
   5   5   6       38.23       39.57      1.83 o
   6   5   6       38.47       36.49      1.90 o
  -5   6   6       11.73       11.31      1.36 o
  -4   6   6       29.78       31.58      1.34 o
  -3   6   6        4.06        4.55      0.87 o
  -2   6   6       35.24       38.96      2.05 o
  -1   6   6      105.04      115.18      2.69 o
   0   6   6       50.07       52.97      1.64 o
   1   6   6      107.32      105.96      3.91 o
   2   6   6        0.47        0.33      1.66 o
   3   6   6       19.14       19.99      1.90 o
   4   6   6       31.60       29.78      2.88 o
   5   6   6       25.85       27.54      2.16 o
  -4   7   6       34.32       30.09      1.93 o
  -3   7   6       47.85       49.31      2.14 o
  -2   7   6        9.06       10.59      1.04 o
  -1   7   6       66.63       63.11      2.69 o
   0   7   6       32.63       25.98      3.29 o
   1   7   6       20.57       17.51      1.49 o
   2   7   6       32.21       33.78      2.08 o
   3   7   6       17.90       14.61      1.65 o
   4   7   6       21.59       21.00      1.68 o
  -3   8   6       10.36       12.54      1.55 o
  -2   8   6        6.78        8.24      2.44 o
  -1   8   6       48.79       43.74      2.64 o
   0   8   6        2.79        0.48      2.05 o
   1   8   6        1.45        0.74      2.04 o
   2   8   6        4.14        6.24      1.54 o
   3   8   6       17.65       16.65      1.64 o
  -7   0   7        4.65        7.28      1.18 o
  -6   0   7        0.03        0.29      1.10 o
  -5   0   7        5.49        6.86      1.19 o
  -4   0   7        0.01        0.84      0.91 o
  -3   0   7        2.65        3.53      0.43 o
  -2   0   7       24.20       21.86      0.78 o
  -1   0   7     1427.07     1366.90     24.72 o
   0   0   7      593.67      573.75      2.60 o
   1   0   7      164.82      164.53      2.98 o
   2   0   7      480.14      536.15      2.92 o
   3   0   7      212.86      232.93      3.06 o
   4   0   7       97.58       89.77      1.74 o
   5   0   7       28.85       28.79      1.91 o
   6   0   7      268.49      268.33      6.10 o
   7   0   7        5.26        4.67      1.64 o
  -7   1   7        4.96        4.78      0.96 o
  -6   1   7       16.57       16.76      1.32 o
  -5   1   7       24.98       22.43      0.91 o
  -4   1   7       13.76       16.29      0.65 o
  -3   1   7       62.92       59.45      1.46 o
  -2   1   7      325.23      319.62      5.01 o
  -1   1   7       61.19       56.50      0.97 o
   0   1   7       33.92       31.57      0.52 o
   1   1   7      612.72      630.95      5.22 o
   2   1   7     2641.73     2796.22     11.59 o
   3   1   7       71.30       75.29      0.87 o
   4   1   7      194.73      193.90      2.31 o
   5   1   7       76.65       83.35      3.07 o
   6   1   7       19.40       22.47      1.57 o
   7   1   7       21.43       20.95      1.41 o
  -7   2   7       15.87       16.79      1.12 o
  -6   2   7       12.43       12.96      1.07 o
  -5   2   7       15.18       14.00      0.97 o
  -4   2   7       10.97       10.29      0.66 o
  -3   2   7       51.00       57.66      2.11 o
  -2   2   7       70.41       82.95      3.97 o
  -1   2   7       88.79       89.79      1.07 o
   0   2   7      167.46      168.39      2.89 o
   1   2   7      239.78      229.03      3.45 o
   2   2   7        1.44        2.88      0.26 o
   3   2   7       86.03       85.42      1.04 o
   4   2   7        9.37       11.33      0.60 o
   5   2   7       18.51       24.47      2.06 o
   6   2   7      220.04      218.49      2.66 o
   7   2   7       42.36       39.92      1.66 o
  -6   3   7       68.48       67.32      3.22 o
  -5   3   7       13.48       10.39      0.94 o
  -4   3   7       10.86        9.01      0.83 o
  -3   3   7       34.98       35.17      0.82 o
  -2   3   7      167.27      173.31      1.91 o
  -1   3   7       90.74       93.20      0.94 o
   0   3   7       24.94       24.41      0.56 o
   1   3   7      649.77      637.11      4.74 o
   2   3   7      169.70      194.01      2.60 o
   3   3   7       11.34       14.59      1.04 o
   4   3   7      233.27      221.27      3.25 o
   5   3   7       60.38       65.35      2.35 o
   6   3   7        7.70       10.58      1.26 o
  -6   4   7       11.61       12.26      1.57 o
  -5   4   7       13.13       13.11      1.10 o
  -4   4   7       83.93       82.88      2.41 o
  -3   4   7        7.96        8.65      0.62 o
  -2   4   7       26.19       25.45      0.72 o
  -1   4   7       15.82       17.41      0.65 o
   0   4   7       41.37       44.91      0.88 o
   1   4   7      167.84      175.04      2.43 o
   2   4   7      114.63      112.58      3.90 o
   3   4   7      194.89      195.03      2.38 o
   4   4   7       63.12       64.44      2.07 o
   5   4   7       14.29       13.41      1.51 o
   6   4   7        9.62       12.19      1.75 o
  -6   5   7        2.44        3.24      1.41 o
  -5   5   7        0.05        0.77      1.31 o
  -4   5   7       16.83       16.27      1.16 o
  -3   5   7       13.35       15.50      1.40 o
  -2   5   7       27.26       27.04      0.98 o
  -1   5   7        6.27        6.70      0.62 o
   0   5   7       69.27       64.07      1.95 o
   1   5   7      184.68      178.93      2.11 o
   2   5   7      112.84      123.23      3.64 o
   3   5   7        8.18        7.51      1.19 o
   4   5   7       53.65       56.33      1.53 o
   5   5   7       19.91       18.44      1.59 o
  -5   6   7        1.21        0.92      1.25 o
  -4   6   7       40.26       32.63      1.79 o
  -3   6   7       71.08       66.12      1.69 o
  -2   6   7       23.20       23.13      1.51 o
  -1   6   7        9.37        9.63      0.81 o
   0   6   7      113.65      117.15      2.62 o
   1   6   7      197.37      196.47      2.37 o
   2   6   7        1.60        1.14      1.72 o
   3   6   7        1.05        0.76      1.68 o
   4   6   7        5.28        5.55      1.40 o
   5   6   7       10.25       11.31      1.95 o
  -4   7   7        9.15       10.72      1.38 o
  -3   7   7       71.29       75.59      1.98 o
  -2   7   7        0.62        0.80      0.94 o
  -1   7   7       19.37       20.57      1.41 o
   0   7   7      109.39      103.84      2.65 o
   1   7   7        5.19        4.49      1.60 o
   2   7   7        8.65       12.08      2.00 o
   3   7   7        7.81        6.21      1.48 o
   4   7   7        2.78        4.27      1.47 o
  -2   8   7        5.48        4.51      2.08 o
  -1   8   7        3.64        2.11      2.11 o
   0   8   7        3.18        2.43      2.05 o
   1   8   7        5.75        4.96      1.93 o
   2   8   7        0.58        1.33      1.50 o
  -7   0   8       23.23       25.32      1.48 o
  -6   0   8        8.14        8.21      1.24 o
  -5   0   8       17.22       17.62      1.31 o
  -4   0   8        7.60        7.95      0.56 o
  -3   0   8       35.63       32.09      0.66 o
  -2   0   8       21.21       26.26      1.12 o
  -1   0   8      810.56      827.74      8.39 o
   0   0   8       50.49       52.59      1.02 o
   1   0   8       79.38       76.97      1.47 o
   2   0   8       84.97       76.98      1.79 o
   3   0   8      839.84      902.65      8.17 o
   4   0   8      162.84      167.22      2.07 o
   5   0   8       27.45       33.01      2.01 o
   6   0   8      247.02      244.81     10.79 o
   7   0   8        9.76        6.78      1.79 o
  -7   1   8        9.47       10.46      1.03 o
  -6   1   8       36.26       38.36      1.30 o
  -5   1   8       52.37       50.82      1.15 o
  -4   1   8       17.96       16.86      0.61 o
  -3   1   8      354.00      361.18      2.01 o
  -2   1   8       49.85       48.91      1.38 o
  -1   1   8     1367.27     1376.92     11.17 o
   0   1   8      171.16      171.11      1.05 o
   1   1   8      249.88      259.94      2.24 o
   2   1   8      555.03      584.65      8.22 o
   3   1   8       33.71       34.25      1.19 o
   4   1   8      123.48      123.90      1.98 o
   5   1   8      148.90      147.62      3.52 o
   6   1   8        7.03        8.51      1.19 o
   7   1   8        6.23        4.35      1.15 o
  -7   2   8        2.88        3.45      0.99 o
  -6   2   8       39.83       39.56      1.29 o
  -5   2   8       19.75       18.04      1.12 o
  -4   2   8       74.15       75.70      1.61 o
  -3   2   8      219.17      219.53      1.65 o
  -2   2   8       98.96      104.11      1.58 o
  -1   2   8      115.22      116.52      1.47 o
   0   2   8      159.89      165.38      3.25 o
   1   2   8      610.72      640.71      3.72 o
   2   2   8      124.13      147.35      3.44 o
   3   2   8      107.69      113.69      1.55 o
   4   2   8       13.67       14.68      0.60 o
   5   2   8       22.54       25.18      1.55 o
   6   2   8       74.23       68.07      2.45 o
  -6   3   8       40.92       39.66      1.48 o
  -5   3   8        2.45        1.11      0.83 o
  -4   3   8       49.53       48.81      2.10 o
  -3   3   8       70.54       78.17      1.37 o
  -2   3   8       20.97       23.64      0.96 o
  -1   3   8      141.38      146.65      1.25 o
   0   3   8       29.66       31.32      0.44 o
   1   3   8      109.81      110.85      1.08 o
   2   3   8       37.17       44.16      0.75 o
   3   3   8      134.64      140.62      2.27 o
   4   3   8       66.27       71.83      2.18 o
   5   3   8       66.26       63.01      1.90 o
   6   3   8        4.62        5.46      1.16 o
  -6   4   8       43.12       47.19      2.29 o
  -5   4   8       24.68       27.04      1.76 o
  -4   4   8       11.87        9.30      1.39 o
  -3   4   8       39.04       39.60      1.22 o
  -2   4   8       76.70       73.61      1.99 o
  -1   4   8        2.87        4.16      0.55 o
   0   4   8       30.41       29.50      0.77 o
   1   4   8       73.00       72.46      1.05 o
   2   4   8       88.06       93.53      1.36 o
   3   4   8       38.40       39.18      1.39 o
   4   4   8       26.87       23.41      1.18 o
   5   4   8       11.94       12.56      1.42 o
   6   4   8        7.51        8.15      1.18 o
  -5   5   8       18.78       19.39      1.54 o
  -4   5   8        4.69        5.44      1.24 o
  -3   5   8       20.94       22.04      1.15 o
  -2   5   8       56.17       60.26      1.37 o
  -1   5   8       67.89       67.69      1.76 o
   0   5   8       65.19       70.34      1.32 o
   1   5   8       32.38       33.25      1.26 o
   2   5   8       19.57       22.47      1.29 o
   3   5   8       18.47       18.65      1.29 o
   4   5   8       39.46       41.81      1.39 o
   5   5   8       21.79       20.72      1.55 o
  -5   6   8        6.73        8.11      1.35 o
  -4   6   8       40.53       40.92      1.45 o
  -3   6   8       28.83       29.40      1.25 o
  -2   6   8       54.12       61.61      2.17 o
  -1   6   8        4.35        4.44      0.75 o
   0   6   8        2.87        3.68      0.93 o
   1   6   8       14.60       16.31      1.80 o
   2   6   8       10.06        8.93      1.79 o
   3   6   8        7.86        8.59      2.78 o
   4   6   8       20.89       17.39      1.54 o
   5   6   8       20.68       18.64      2.92 o
  -4   7   8       47.53       50.21      2.17 o
  -3   7   8       13.78       12.06      1.22 o
  -2   7   8        5.99        5.52      1.18 o
  -1   7   8        0.20        0.17      1.08 o
   0   7   8       83.31       89.90      1.81 o
   1   7   8       16.54       16.97      1.96 o
   2   7   8       34.19       30.06      2.16 o
   3   7   8        1.71        2.60      1.81 o
   4   7   8        2.86        2.21      1.33 o
  -2   8   8       14.10       17.43      3.08 o
  -1   8   8        1.01       -1.07      1.91 o
   0   8   8       10.86       10.26      2.38 o
   1   8   8        1.59        0.50      2.14 o
   2   8   8        5.47        4.89      1.48 o
  -7   0   9        2.37        1.81      1.16 o
  -6   0   9       13.74       12.90      1.28 o
  -5   0   9      130.45      130.77      2.96 o
  -4   0   9       65.24       63.08      1.35 o
  -3   0   9       41.56       42.94      0.78 o
  -2   0   9     1698.03     1736.78     33.67 o
  -1   0   9     1496.42     1535.06     12.01 o
   0   0   9        0.63        0.30      0.65 o
   1   0   9       36.12       37.29      1.43 o
   2   0   9      315.33      302.45      7.16 o
   3   0   9      156.06      206.16      4.09 o
   4   0   9        3.98        4.47      0.82 o
   5   0   9        2.71        2.41      1.37 o
   6   0   9        5.49        7.53      1.29 o
   7   0   9        3.54        3.52      1.70 o
  -7   1   9        6.73        5.92      0.99 o
  -6   1   9       16.93       19.07      0.96 o
  -5   1   9       11.28       11.51      1.05 o
  -4   1   9       73.79       76.71      1.46 o
  -3   1   9       67.30       60.17      0.85 o
  -2   1   9      114.14      115.60      1.44 o
  -1   1   9      210.76      205.90      3.20 o
   0   1   9      361.11      373.11      3.54 o
   1   1   9      237.01      245.98      1.46 o
   2   1   9      562.57      586.11      5.19 o
   3   1   9       88.59       97.50      1.72 o
   4   1   9      106.50      101.91      2.15 o
   5   1   9        7.87        7.49      1.06 o
   6   1   9       13.59       13.17      1.07 o
   7   1   9       13.36       10.01      1.35 o
  -7   2   9        1.81        2.14      1.13 o
  -6   2   9       18.41       18.42      1.09 o
  -5   2   9       50.23       48.83      1.82 o
  -4   2   9       41.65       39.12      1.47 o
  -3   2   9       18.02       20.89      0.92 o
  -2   2   9       40.57       47.68      0.80 o
  -1   2   9      154.16      157.10      3.21 o
   0   2   9      143.16      142.29      3.19 o
   1   2   9      175.18      192.06      2.00 o
   2   2   9      112.09      109.87      1.45 o
   3   2   9       45.62       52.49      0.78 o
   4   2   9       84.75       89.66      1.94 o
   5   2   9       28.96       30.33      1.34 o
   6   2   9        2.74        3.07      1.00 o
  -6   3   9       29.44       30.19      3.02 o
  -5   3   9       28.79       29.42      1.40 o
  -4   3   9       88.63       93.87      1.86 o
  -3   3   9      235.77      246.81      2.96 o
  -2   3   9      119.06      133.84      2.14 o
  -1   3   9       55.72       48.97      0.58 o
   0   3   9        5.07        4.10      0.42 o
   1   3   9       15.53       15.04      0.56 o
   2   3   9       47.12       48.46      1.23 o
   3   3   9       34.08       36.81      0.85 o
   4   3   9       81.98       82.53      1.39 o
   5   3   9       10.22       10.42      1.43 o
   6   3   9        9.03        8.95      1.22 o
  -6   4   9       46.35       46.24      2.56 o
  -5   4   9        5.19        5.17      1.41 o
  -4   4   9        7.84        5.63      1.36 o
  -3   4   9       29.58       32.83      1.29 o
  -2   4   9       20.23       16.01      0.74 o
  -1   4   9      213.20      213.29      2.54 o
   0   4   9       54.79       49.94      0.87 o
   1   4   9       20.68       17.30      0.73 o
   2   4   9       43.69       43.47      1.35 o
   3   4   9       25.29       25.95      1.26 o
   4   4   9       39.35       38.04      1.45 o
   5   4   9       12.24       12.14      1.43 o
   6   4   9       17.06       18.09      1.37 o
  -5   5   9        3.99        4.18      1.38 o
  -4   5   9       47.92       43.14      1.68 o
  -3   5   9      106.29      117.96      2.94 o
  -2   5   9        3.14        2.84      0.63 o
  -1   5   9        9.21        9.03      0.64 o
   0   5   9      158.91      174.10      3.58 o
   1   5   9       79.72       82.05      1.96 o
   2   5   9       28.00       27.48      2.09 o
   3   5   9       54.90       57.59      2.73 o
   4   5   9       31.34       32.15      2.29 o
   5   5   9       10.49        9.77      1.44 o
  -5   6   9        3.57        3.30      1.29 o
  -4   6   9        5.14        3.90      1.06 o
  -3   6   9       21.96       19.97      1.12 o
  -2   6   9        1.52        1.05      0.81 o
  -1   6   9        4.37        4.02      0.76 o
   0   6   9       42.83       43.98      1.63 o
   1   6   9       30.22       32.43      1.39 o
   2   6   9        3.92        3.85      1.07 o
   3   6   9       19.64       19.01      2.00 o
   4   6   9       21.43       23.62      2.55 o
  -4   7   9        1.80        2.64      1.27 o
  -3   7   9        6.39        7.03      1.21 o
  -2   7   9       13.07       13.32      1.19 o
  -1   7   9       18.24       19.94      1.47 o
   0   7   9       27.75       28.43      1.26 o
   1   7   9       10.68        8.99      1.72 o
   2   7   9        0.20        0.61      1.76 o
   3   7   9        7.86        6.79      1.83 o
  -2   8   9        8.87        7.90      2.12 o
  -1   8   9        3.11        0.28      2.13 o
   0   8   9        0.11        2.08      2.99 o
   1   8   9       10.94       10.40      3.27 o
   2   8   9        2.24        1.02      1.46 o
  -7   0  10        0.06       -0.03      1.18 o
  -6   0  10       22.03       24.10      1.71 o
  -5   0  10      408.26      399.69      5.55 o
  -4   0  10       19.58       18.88      0.79 o
  -3   0  10        3.44        5.20      0.67 o
  -2   0  10      118.13      114.06      1.70 o
  -1   0  10     1339.83     1404.95     59.61 o
   0   0  10        0.00        0.04      0.81 o
   1   0  10      272.48      252.27      1.86 o
   2   0  10      396.91      435.47      5.76 o
   3   0  10       31.28       35.57      1.34 o
   4   0  10        6.89        6.75      0.87 o
   5   0  10       24.40       22.66      1.80 o
   6   0  10        0.26        0.59      1.62 o
  -7   1  10        1.98        1.99      0.95 o
  -6   1  10        2.29        1.81      0.95 o
  -5   1  10       35.77       36.63      1.28 o
  -4   1  10       45.58       49.75      0.98 o
  -3   1  10      169.06      173.04      2.32 o
  -2   1  10      108.84      114.98      1.57 o
  -1   1  10     2191.77     2251.31      5.68 o
   0   1  10      648.36      666.83      2.89 o
   1   1  10      200.64      198.48      1.38 o
   2   1  10       69.32       74.59      1.43 o
   3   1  10      115.17      112.94      1.15 o
   4   1  10        1.97        0.94      0.55 o
   5   1  10        2.95        2.87      0.87 o
   6   1  10        2.23        2.38      1.04 o
  -6   2  10       51.83       52.82      1.36 o
  -5   2  10      192.99      192.32      2.96 o
  -4   2  10      238.74      243.04      2.79 o
  -3   2  10        8.27        9.60      0.62 o
  -2   2  10      164.91      188.25      1.39 o
  -1   2  10      129.87      124.39      1.26 o
   0   2  10      414.55      416.35      8.81 o
   1   2  10       82.10       79.40      2.05 o
   2   2  10       62.27       61.24      0.76 o
   3   2  10       88.29       87.11      1.48 o
   4   2  10       51.68       57.35      0.99 o
   5   2  10        1.72        1.55      0.99 o
   6   2  10        7.52        8.86      1.00 o
  -6   3  10       48.36       50.67      1.60 o
  -5   3  10       15.19       16.90      1.28 o
  -4   3  10      144.90      146.00      2.92 o
  -3   3  10      254.37      251.88      3.62 o
  -2   3  10      231.48      214.01      1.25 o
  -1   3  10       81.17       83.76      1.00 o
   0   3  10      639.51      698.93      6.66 o
   1   3  10       42.16       34.67      0.75 o
   2   3  10       18.42       20.22      0.59 o
   3   3  10       58.80       58.10      1.02 o
   4   3  10        4.01        3.55      0.82 o
   5   3  10        3.15        2.34      1.25 o
   6   3  10        0.67        0.97      1.16 o
  -6   4  10       58.52       57.19      1.68 o
  -5   4  10       53.07       58.07      4.00 o
  -4   4  10       32.03       28.14      1.79 o
  -3   4  10       36.58       34.83      1.26 o
  -2   4  10      193.80      212.85      2.72 o
  -1   4  10      116.31      110.37      1.72 o
   0   4  10       82.18       84.57      1.63 o
   1   4  10       26.36       26.17      0.76 o
   2   4  10       22.33       21.47      0.87 o
   3   4  10        7.85        7.65      1.06 o
   4   4  10       37.16       35.90      1.71 o
   5   4  10       17.69       17.60      1.52 o
   6   4  10        8.28        9.03      1.58 o
  -5   5  10       12.66       13.01      1.50 o
  -4   5  10       48.50       48.76      2.43 o
  -3   5  10        1.75        1.54      0.93 o
  -2   5  10       33.38       32.95      0.90 o
  -1   5  10       42.43       41.90      0.91 o
   0   5  10       72.46       71.38      1.56 o
   1   5  10       48.40       49.08      1.46 o
   2   5  10        9.62       10.38      1.76 o
   3   5  10       57.10       58.94      3.35 o
   4   5  10        0.81        0.79      1.11 o
   5   5  10        2.04        2.72      1.32 o
  -5   6  10       15.48       16.75      1.58 o
  -4   6  10       46.97       45.57      2.00 o
  -3   6  10       24.53       24.94      1.20 o
  -2   6  10        0.45        0.63      0.79 o
  -1   6  10        8.51        8.98      0.82 o
   0   6  10       90.70       93.27      2.31 o
   1   6  10      163.45      170.35      3.18 o
   2   6  10        3.64        4.38      1.10 o
   3   6  10        0.33       -0.65      1.65 o
   4   6  10        6.62        9.69      1.68 o
  -3   7  10        7.73        9.62      1.65 o
  -2   7  10        0.14        0.12      1.06 o
  -1   7  10        2.97        3.22      1.20 o
   0   7  10        3.88        4.43      1.00 o
   1   7  10       59.79       57.50      2.95 o
   2   7  10        3.83        3.78      1.72 o
   3   7  10        0.26       -1.17      1.64 o
  -2   8  10        3.16        2.84      4.47 o
  -1   8  10        4.39        6.25      2.86 o
   0   8  10       12.86       17.62      3.55 o
   1   8  10        7.42        5.13      3.07 o
   2   8  10        3.13        4.20      1.69 o
  -7   0  11       12.58       12.80      1.35 o
  -6   0  11        0.07        1.09      1.19 o
  -5   0  11      101.93      107.41      2.12 o
  -4   0  11      288.20      284.42      5.84 o
  -3   0  11      246.43      238.13      2.51 o
  -2   0  11       36.29       40.03      1.26 o
  -1   0  11      472.31      443.60      4.89 o
   0   0  11      647.47      648.31      5.44 o
   1   0  11       60.94       64.93      1.13 o
   2   0  11        1.43        1.33      0.84 o
   3   0  11       17.52       22.98      1.14 o
   4   0  11        1.61        1.93      0.80 o
   5   0  11        2.28        2.00      1.37 o
   6   0  11        1.38        1.57      1.59 o
  -6   1  11       42.21       44.16      1.32 o
  -5   1  11      116.27      118.00      1.89 o
  -4   1  11      197.92      205.96      2.30 o
  -3   1  11      260.62      249.02      2.19 o
  -2   1  11       63.50       65.35      0.98 o
  -1   1  11      420.82      453.55      1.97 o
   0   1  11       17.87       15.87      0.88 o
   1   1  11      233.89      204.24      1.45 o
   2   1  11       43.54       45.90      0.85 o
   3   1  11        9.34       10.09      0.64 o
   4   1  11        7.57        7.68      0.62 o
   5   1  11        4.79        3.71      1.02 o
   6   1  11       15.12       19.58      1.15 o
  -6   2  11       29.20       28.06      1.21 o
  -5   2  11      124.89      121.27      2.42 o
  -4   2  11      621.44      639.01      7.53 o
  -3   2  11      304.33      297.28      3.48 o
  -2   2  11       34.95       37.92      0.72 o
  -1   2  11        2.67        3.91      0.44 o
   0   2  11       91.55       91.45      1.30 o
   1   2  11       15.59       16.91      1.02 o
   2   2  11       13.80       12.25      0.65 o
   3   2  11        7.34        7.44      0.59 o
   4   2  11        8.99       10.84      0.73 o
   5   2  11        0.21       -0.19      0.99 o
   6   2  11       13.25       15.44      1.31 o
  -6   3  11        6.62        8.29      1.13 o
  -5   3  11      234.29      241.71      3.16 o
  -4   3  11       85.14       80.66      5.61 o
  -3   3  11       91.58       94.52      1.69 o
  -2   3  11       99.67       95.53      2.30 o
  -1   3  11       66.82       68.41      1.06 o
   0   3  11      156.13      165.19      1.64 o
   1   3  11       40.60       46.71      1.39 o
   2   3  11       18.13       19.03      0.83 o
   3   3  11       12.25       10.90      0.91 o
   4   3  11        1.30        0.18      0.80 o
   5   3  11        0.27        1.03      1.28 o
   6   3  11       17.83       19.29      1.59 o
  -6   4  11       16.79       17.54      1.27 o
  -5   4  11       37.87       38.20      1.68 o
  -4   4  11       25.64       26.83      1.92 o
  -3   4  11      116.40      110.21      1.80 o
  -2   4  11      156.66      153.20      2.50 o
  -1   4  11      208.91      215.46      2.39 o
   0   4  11       13.84       15.80      0.66 o
   1   4  11       89.89       92.39      2.72 o
   2   4  11       58.64       59.37      1.14 o
   3   4  11       14.82       14.97      1.10 o
   4   4  11       14.66       12.68      1.17 o
   5   4  11       24.35       23.58      1.57 o
  -5   5  11       19.79       18.82      1.57 o
  -4   5  11       25.20       28.28      1.54 o
  -3   5  11      112.18      118.83      2.19 o
  -2   5  11       18.24       19.65      0.85 o
  -1   5  11       38.33       38.57      0.90 o
   0   5  11      152.97      151.11      3.31 o
   1   5  11       40.72       41.79      1.68 o
   2   5  11       11.41       10.09      1.65 o
   3   5  11       16.43       19.10      4.90 o
   4   5  11       83.70       85.32      2.37 o
   5   5  11        2.24        3.67      1.28 o
  -4   6  11       19.48       19.19      1.61 o
  -3   6  11        1.91        1.69      0.90 o
  -2   6  11        1.08        1.26      1.08 o
  -1   6  11        3.82        3.13      0.76 o
   0   6  11       15.46       12.66      1.36 o
   1   6  11        7.48        8.86      1.12 o
   2   6  11       63.00       62.37      1.78 o
   3   6  11       12.06       12.24      1.71 o
   4   6  11        6.82        7.24      1.74 o
  -3   7  11       11.72       13.87      1.34 o
  -2   7  11       38.13       39.78      1.58 o
  -1   7  11        2.99        2.40      1.27 o
   0   7  11       14.56       14.29      1.16 o
   1   7  11        9.75       11.04      1.35 o
   2   7  11        9.71       14.22      7.78 o
   3   7  11        2.99        2.53      1.75 o
  -1   8  11       18.76       24.45      3.58 o
   0   8  11        2.46        4.10      2.78 o
   1   8  11        2.18       -1.21      3.24 o
  -6   0  12        2.17        2.52      1.56 o
  -5   0  12       85.31       78.68      2.37 o
  -4   0  12       21.13       20.44      1.34 o
  -3   0  12        4.44        4.83      1.04 o
  -2   0  12      446.92      481.95      7.66 o
  -1   0  12        2.61        3.05      0.86 o
   0   0  12      436.47      439.28      3.11 o
   1   0  12      138.39      134.51      1.54 o
   2   0  12       26.74       26.97      1.20 o
   3   0  12        0.37        0.23      0.90 o
   4   0  12       30.09       23.87      1.50 o
   5   0  12       21.51       23.81      1.63 o
   6   0  12       18.80       21.39      1.86 o
  -6   1  12       11.03       11.06      1.01 o
  -5   1  12       59.14       60.07      1.38 o
  -4   1  12     1327.87     1315.53     16.50 o
  -3   1  12      479.00      458.71      4.29 o
  -2   1  12      100.89       98.51      3.24 o
  -1   1  12       46.22       45.87      1.35 o
   0   1  12      119.16      130.06      1.87 o
   1   1  12        0.09        1.07      0.67 o
   2   1  12       26.59       22.13      0.72 o
   3   1  12        5.09        4.26      0.72 o
   4   1  12       18.11       18.68      0.83 o
   5   1  12        3.81        4.26      1.03 o
   6   1  12        1.45        2.09      0.96 o
  -6   2  12       15.90       14.16      1.21 o
  -5   2  12       22.84       26.23      1.14 o
  -4   2  12       19.60       18.64      1.01 o
  -3   2  12       52.04       53.99      2.10 o
  -2   2  12       23.57       23.00      1.00 o
  -1   2  12       48.03       51.04      0.78 o
   0   2  12      251.42      254.35      2.79 o
   1   2  12       11.26        9.36      0.80 o
   2   2  12        2.03        1.37      0.59 o
   3   2  12       41.22       43.43      1.41 o
   4   2  12       24.88       25.78      0.88 o
   5   2  12        7.12        6.01      1.03 o
   6   2  12       32.01       38.02      2.40 o
  -6   3  12       55.72       52.97      1.64 o
  -5   3  12       72.17       75.71      3.25 o
  -4   3  12       58.79       54.83      1.78 o
  -3   3  12      155.47      168.39      4.06 o
  -2   3  12      288.23      279.68      3.80 o
  -1   3  12       29.99       32.44      0.79 o
   0   3  12       92.76       92.78      2.13 o
   1   3  12      214.91      208.27      2.00 o
   2   3  12       33.71       34.17      1.71 o
   3   3  12        4.57        3.88      0.82 o
   4   3  12       20.44       16.38      0.98 o
   5   3  12        6.31        5.32      1.31 o
   6   3  12        0.04        1.66      1.67 o
  -6   4  12       34.15       34.20      1.46 o
  -5   4  12       37.51       37.01      1.78 o
  -4   4  12       18.11       16.07      1.61 o
  -3   4  12      131.73      130.14      2.19 o
  -2   4  12      404.28      390.46      4.93 o
  -1   4  12      217.73      226.79      4.51 o
   0   4  12        0.01        0.31      0.50 o
   1   4  12       86.82       92.51      2.75 o
   2   4  12       33.15       30.92      1.27 o
   3   4  12        8.23        6.71      0.94 o
   4   4  12        9.24        8.03      1.11 o
   5   4  12       20.67       22.54      1.58 o
  -5   5  12       35.09       34.09      1.76 o
  -4   5  12       24.75       28.12      1.49 o
  -3   5  12       72.04       74.83      2.59 o
  -2   5  12       51.23       49.22      1.28 o
  -1   5  12       69.53       67.23      1.59 o
   0   5  12       58.63       61.94      3.14 o
   1   5  12      192.95      198.81      2.48 o
   2   5  12        7.76        7.47      1.19 o
   3   5  12       16.86       16.02      2.32 o
   4   5  12        2.42        1.96      1.52 o
   5   5  12       10.92       14.33      2.11 o
  -4   6  12        3.22        3.00      1.16 o
  -3   6  12       47.37       49.78      1.57 o
  -2   6  12       75.98       79.58      1.89 o
  -1   6  12       61.63       66.44      1.66 o
   0   6  12       30.27       27.54      1.34 o
   1   6  12       89.91       93.58      3.49 o
   2   6  12       45.32       43.88      1.65 o
   3   6  12       11.81       12.74      2.60 o
   4   6  12       24.55       28.93      2.05 o
  -3   7  12       13.43       14.53      1.91 o
  -2   7  12        1.07        1.53      1.12 o
  -1   7  12       14.95       17.17      1.60 o
   0   7  12        6.01        5.32      1.09 o
   1   7  12       35.84       33.74      1.83 o
   2   7  12       35.74       38.96      2.19 o
   3   7  12        5.72        5.31      1.72 o
  -1   8  12       39.40       43.84      3.64 o
   0   8  12        2.06        3.80      3.23 o
  -6   0  13        1.78        1.12      1.49 o
  -5   0  13       69.22       66.40      2.19 o
  -4   0  13       29.43       28.51      1.74 o
  -3   0  13      223.30      222.78      4.47 o
  -2   0  13      162.10      166.90      2.18 o
  -1   0  13       23.75       26.17      1.10 o
   0   0  13       12.96       13.18      1.80 o
   1   0  13       20.17       17.23      0.88 o
   2   0  13       88.29      101.01      6.94 o
   3   0  13       10.19        9.85      1.07 o
   4   0  13       16.23       16.78      1.06 o
   5   0  13       30.99       29.67      3.41 o
   6   0  13        1.17        1.65      1.51 o
  -6   1  13        0.29        0.37      0.88 o
  -5   1  13       80.08       80.72      3.32 o
  -4   1  13       87.35       93.27      1.67 o
  -3   1  13      148.99      149.55      3.95 o
  -2   1  13        0.60        1.45      0.62 o
  -1   1  13      170.21      185.59      1.82 o
   0   1  13        9.76       11.47      0.70 o
   1   1  13       30.68       29.87      1.17 o
   2   1  13       75.53       77.79      1.07 o
   3   1  13        6.10        7.92      0.73 o
   4   1  13       19.11       17.88      0.79 o
   5   1  13        5.20        4.10      0.98 o
   6   1  13       17.01       21.14      1.28 o
  -6   2  13       19.18       19.57      1.42 o
  -5   2  13      106.70      103.30      2.46 o
  -4   2  13      200.80      205.08      2.52 o
  -3   2  13      207.71      197.32      2.46 o
  -2   2  13       75.94       72.36      0.99 o
  -1   2  13        0.67        0.56      0.47 o
   0   2  13       17.43       17.20      0.73 o
   1   2  13       82.96       72.44      1.32 o
   2   2  13        4.16        4.54      0.67 o
   3   2  13       20.77       20.15      0.86 o
   4   2  13       40.42       37.39      0.98 o
   5   2  13        3.31        1.31      1.23 o
   6   2  13       10.41       11.19      1.49 o
  -6   3  13        3.46        4.33      1.09 o
  -5   3  13       24.65       23.04      1.75 o
  -4   3  13       33.03       36.17      2.48 o
  -3   3  13      737.49      786.25      5.63 o
  -2   3  13       30.91       30.20      0.73 o
  -1   3  13       20.15       14.06      0.52 o
   0   3  13        6.61        6.10      0.58 o
   1   3  13       26.42       28.73      1.07 o
   2   3  13        9.98        8.02      0.65 o
   3   3  13       25.11       19.48      0.98 o
   4   3  13        1.06        0.25      0.82 o
   5   3  13       17.29       19.54      1.56 o
   6   3  13       16.80       22.99      1.67 o
  -5   4  13        8.97       10.80      1.44 o
  -4   4  13       42.45       43.58      1.62 o
  -3   4  13       56.44       51.70      1.78 o
  -2   4  13        9.30        9.44      0.75 o
  -1   4  13      157.82      154.58      1.56 o
   0   4  13       21.75       20.93      1.37 o
   1   4  13       14.08       15.03      1.04 o
   2   4  13       59.45       58.96      2.13 o
   3   4  13       47.85       43.09      1.29 o
   4   4  13        5.27        4.31      0.92 o
   5   4  13       12.89       14.97      1.43 o
  -5   5  13        8.71        8.60      1.37 o
  -4   5  13        4.77        4.23      1.21 o
  -3   5  13       59.55       57.06      1.43 o
  -2   5  13      141.49      144.42      2.48 o
  -1   5  13      122.00      118.70      3.54 o
   0   5  13       77.10       78.78      3.19 o
   1   5  13       45.28       44.54      1.51 o
   2   5  13       39.19       43.94      2.32 o
   3   5  13        1.45       -0.31      1.52 o
   4   5  13        2.29        1.39      1.45 o
   5   5  13       25.08       30.90      2.39 o
  -4   6  13        6.64       10.04      1.30 o
  -3   6  13        6.62        7.58      0.99 o
  -2   6  13       40.33       41.76      2.12 o
  -1   6  13       43.66       40.79      1.78 o
   0   6  13       10.85       10.92      1.14 o
   1   6  13       18.81       20.04      1.53 o
   2   6  13       35.73       34.73      2.49 o
   3   6  13        5.28        6.29      1.67 o
   4   6  13        3.22        3.86      1.60 o
  -3   7  13       40.44       47.34      2.08 o
  -2   7  13       79.49       91.19      2.19 o
  -1   7  13       13.95       18.07      1.60 o
   0   7  13        8.03        8.19      1.53 o
   1   7  13        1.81        1.77      1.37 o
   2   7  13        5.39        5.09      1.20 o
   3   7  13        4.04        3.54      1.67 o
  -6   0  14        0.59        0.89      1.42 o
  -5   0  14       20.62       19.34      1.68 o
  -4   0  14        0.51       -0.59      1.35 o
  -3   0  14      277.10      286.07      3.02 o
  -2   0  14        8.22        7.07      1.03 o
  -1   0  14       72.63       58.78      1.44 o
   0   0  14      101.45       90.89      1.74 o
   1   0  14        0.43        0.99      0.78 o
   2   0  14      163.40      143.59      7.32 o
   3   0  14        5.55        4.38      1.03 o
   4   0  14       53.89       52.05      1.65 o
   5   0  14       15.18       15.90      1.59 o
   6   0  14       13.91       15.21      1.76 o
  -6   1  14        5.64        8.47      1.10 o
  -5   1  14       23.89       20.53      1.20 o
  -4   1  14       37.37       39.71      1.04 o
  -3   1  14       12.55       11.49      0.76 o
  -2   1  14       18.76       21.33      0.81 o
  -1   1  14       15.43       15.17      0.66 o
   0   1  14       45.48       44.91      0.89 o
   1   1  14      259.20      250.48      4.60 o
   2   1  14       34.49       33.19      0.88 o
   3   1  14       93.92       82.23      1.35 o
   4   1  14       29.27       24.16      1.41 o
   5   1  14        0.72       -0.98      0.98 o
   6   1  14        1.03        1.49      1.08 o
  -6   2  14        0.74        1.17      1.06 o
  -5   2  14       38.47       38.29      1.44 o
  -4   2  14      121.28      115.58      2.16 o
  -3   2  14      138.79      137.53      1.41 o
  -2   2  14       62.42       62.66      1.04 o
  -1   2  14       29.40       29.34      0.82 o
   0   2  14       83.41       81.68      1.06 o
   1   2  14       38.30       35.46      1.11 o
   2   2  14       38.44       37.71      1.19 o
   3   2  14       12.21       15.27      0.75 o
   4   2  14        8.01        5.39      0.83 o
   5   2  14        6.53        5.07      1.30 o
   6   2  14       20.63       22.00      1.62 o
  -6   3  14       41.39       43.70      1.61 o
  -5   3  14       10.58        9.54      1.39 o
  -4   3  14       77.08       79.56      1.99 o
  -3   3  14       11.76       11.90      0.94 o
  -2   3  14      107.59      109.58      1.67 o
  -1   3  14       57.73       63.13      1.55 o
   0   3  14        0.52        0.13      0.54 o
   1   3  14       20.40       21.54      1.05 o
   2   3  14       48.04       41.65      0.96 o
   3   3  14        3.58        2.30      1.00 o
   4   3  14        3.05        1.84      0.83 o
   5   3  14        9.84        8.79      1.44 o
  -5   4  14       11.07       15.35      1.54 o
  -4   4  14        3.70        3.49      1.28 o
  -3   4  14       33.01       30.96      1.17 o
  -2   4  14      241.04      231.64      5.30 o
  -1   4  14       70.25       71.42      1.61 o
   0   4  14        9.53        7.76      0.96 o
   1   4  14      155.10      144.23      2.38 o
   2   4  14      220.63      204.35      2.79 o
   3   4  14        3.99        4.34      0.91 o
   4   4  14       14.94       13.66      1.07 o
   5   4  14        4.40        5.62      1.36 o
  -5   5  14        2.31        2.49      1.31 o
  -4   5  14        3.39        4.87      1.24 o
  -3   5  14        6.46        7.23      1.02 o
  -2   5  14      193.92      195.61      1.83 o
  -1   5  14       86.20       83.68      2.13 o
   0   5  14       27.64       26.13      1.33 o
   1   5  14       27.34       28.16      1.25 o
   2   5  14        6.61        8.12      1.24 o
   3   5  14       24.10       22.55      1.93 o
   4   5  14        1.17        1.28      1.44 o
  -4   6  14        8.86       11.30      1.29 o
  -3   6  14       20.87       21.38      1.43 o
  -2   6  14       16.07       19.14      1.36 o
  -1   6  14       34.71       35.43      1.38 o
   0   6  14       37.22       36.57      1.87 o
   1   6  14       39.77       39.40      2.12 o
   2   6  14       66.27       69.37      1.91 o
   3   6  14        1.87        2.52      1.72 o
  -2   7  14      252.10      267.02      4.00 o
  -1   7  14       94.05       95.18      2.63 o
   0   7  14       35.80       38.53      1.79 o
   1   7  14        2.64        3.32      1.20 o
   2   7  14        1.65        0.96      1.14 o
  -6   0  15       30.09       28.85      1.84 o
  -5   0  15        6.20        6.36      1.48 o
  -4   0  15       99.12      102.83      4.57 o
  -3   0  15        2.10        2.63      1.10 o
  -2   0  15        5.68        8.36      1.16 o
  -1   0  15        1.22        0.75      0.88 o
   0   0  15        0.55        0.03      0.93 o
   1   0  15       71.60       73.82      1.43 o
   2   0  15      120.47      122.50      2.24 o
   3   0  15       63.48       54.65      2.67 o
   4   0  15      120.03      110.38      2.46 o
   5   0  15        1.09        2.24      1.40 o
   6   0  15       19.84       22.78      2.76 o
  -6   1  15        9.25        8.74      1.09 o
  -5   1  15       29.62       26.14      1.22 o
  -4   1  15        9.48       13.31      1.07 o
  -3   1  15        6.86        6.20      0.70 o
  -2   1  15       67.41       64.76      1.05 o
  -1   1  15       35.50       35.97      0.85 o
   0   1  15      106.16      102.91      1.24 o
   1   1  15      168.59      160.47      2.29 o
   2   1  15       38.90       38.31      1.01 o
   3   1  15       55.38       50.31      1.45 o
   4   1  15        6.29        6.06      0.74 o
   5   1  15        3.68        2.43      1.17 o
   6   1  15       18.22       21.54      1.53 o
  -6   2  15       12.68       13.92      1.20 o
  -5   2  15        2.72        3.78      1.12 o
  -4   2  15      113.77      119.32      1.75 o
  -3   2  15        2.85        2.59      0.67 o
  -2   2  15       43.80       44.95      1.00 o
  -1   2  15       84.19       78.43      1.80 o
   0   2  15       14.98       15.57      0.80 o
   1   2  15       80.26       82.85      1.44 o
   2   2  15        7.46        6.54      0.76 o
   3   2  15       45.32       36.57      1.08 o
   4   2  15       79.28       80.70      1.73 o
   5   2  15       30.11       30.71      1.66 o
  -5   3  15       33.77       35.78      1.69 o
  -4   3  15       37.42       37.42      1.34 o
  -3   3  15        5.10        4.46      0.95 o
  -2   3  15      155.40      144.70      2.49 o
  -1   3  15       65.55       64.34      0.90 o
   0   3  15       86.28       86.04      1.95 o
   1   3  15        3.39        3.66      1.07 o
   2   3  15       48.46       47.79      1.43 o
   3   3  15       40.94       29.46      1.33 o
   4   3  15        0.70        1.44      0.83 o
   5   3  15        6.32        6.43      1.37 o
  -5   4  15        0.95        2.46      1.30 o
  -4   4  15       13.63       13.07      1.35 o
  -3   4  15        5.97        4.88      0.94 o
  -2   4  15       15.57       15.99      0.88 o
  -1   4  15       50.72       53.99      1.45 o
   0   4  15       63.10       61.41      1.44 o
   1   4  15      109.66      107.57      2.89 o
   2   4  15        5.13        4.23      1.00 o
   3   4  15       40.96       37.06      1.24 o
   4   4  15        1.57        0.95      0.91 o
   5   4  15       19.02       20.08      1.62 o
  -4   5  15       11.87       12.84      1.32 o
  -3   5  15       11.29       11.53      1.05 o
  -2   5  15      109.57      115.03      2.40 o
  -1   5  15       29.89       32.11      1.38 o
   0   5  15       44.63       41.97      1.32 o
   1   5  15       78.96       80.55      3.95 o
   2   5  15       17.65       17.68      1.20 o
   3   5  15       33.41       27.30      2.73 o
   4   5  15        5.91        7.00      2.11 o
  -3   6  15       11.37       12.73      1.34 o
  -2   6  15        6.55        5.29      1.58 o
  -1   6  15      250.58      271.25      4.93 o
   0   6  15       36.64       31.70      1.64 o
   1   6  15        0.71        1.73      1.12 o
   2   6  15        3.07        3.41      1.16 o
   3   6  15        3.04        1.94      1.77 o
  -2   7  15       31.23       36.66      2.64 o
  -1   7  15       10.75       14.64      1.67 o
   0   7  15       13.22       13.63      1.25 o
   1   7  15        7.18        7.39      1.22 o
   2   7  15       13.08       10.47      1.28 o
  -6   0  16        3.14        4.61      1.47 o
  -5   0  16        9.62       10.96      1.47 o
  -4   0  16        1.74        3.62      1.77 o
  -3   0  16       12.26       12.25      1.24 o
  -2   0  16       57.33       59.71      2.87 o
  -1   0  16        7.20        9.21      1.11 o
   0   0  16        0.88        1.49      1.04 o
   1   0  16       54.67       56.51      2.59 o
   2   0  16       69.37       71.69      2.02 o
   3   0  16       29.70       31.02      1.52 o
   4   0  16        0.72       -0.64      1.08 o
   5   0  16       26.17       26.62      3.00 o
  -6   1  16        8.20        7.65      1.09 o
  -5   1  16        4.53        4.58      0.96 o
  -4   1  16       16.77       17.38      0.98 o
  -3   1  16        4.01        3.81      0.71 o
  -2   1  16       11.38       11.52      0.74 o
  -1   1  16        1.58        2.02      0.64 o
   0   1  16      679.06      640.01      3.60 o
   1   1  16      556.73      536.32      6.25 o
   2   1  16      107.03      110.97      1.40 o
   3   1  16      109.72      106.20      1.70 o
   4   1  16       24.49       26.19      0.92 o
   5   1  16       94.10       92.73      3.56 o
  -6   2  16        3.96        3.69      1.40 o
  -5   2  16       14.02       14.65      1.48 o
  -4   2  16       11.65       12.21      1.56 o
  -3   2  16        6.74        6.94      0.70 o
  -2   2  16        2.44        1.12      0.58 o
  -1   2  16        6.75        6.68      0.79 o
   0   2  16      633.66      599.23      2.70 o
   1   2  16       99.30      100.55      1.89 o
   2   2  16        3.75        4.80      0.79 o
   3   2  16        9.07        9.50      0.83 o
   4   2  16       96.31       91.21      1.85 o
   5   2  16       22.64       28.68      1.99 o
  -5   3  16       18.45       22.05      2.13 o
  -4   3  16       23.81       24.15      1.83 o
  -3   3  16        5.03        6.23      0.98 o
  -2   3  16      103.72      101.85      2.19 o
  -1   3  16       12.70       15.98      0.82 o
   0   3  16       40.06       42.74      1.37 o
   1   3  16       46.53       41.80      1.30 o
   2   3  16      104.58      100.30      1.57 o
   3   3  16       24.01       18.24      1.28 o
   4   3  16       30.53       26.63      1.12 o
   5   3  16        0.56       -1.19      1.22 o
  -5   4  16        7.51        9.29      1.37 o
  -4   4  16        6.56        7.40      1.29 o
  -3   4  16       39.87       42.57      1.09 o
  -2   4  16        6.65        5.41      0.78 o
  -1   4  16      151.48      151.54      3.10 o
   0   4  16      110.02      111.33      1.76 o
   1   4  16      119.14      110.66      2.24 o
   2   4  16       25.93       23.13      1.18 o
   3   4  16        1.93        2.21      1.12 o
   4   4  16       25.88       24.06      1.18 o
  -4   5  16       14.66       13.19      1.37 o
  -3   5  16       11.68       10.47      1.17 o
  -2   5  16       39.60       41.01      1.46 o
  -1   5  16       68.48       67.33      1.56 o
   0   5  16       17.01       18.11      1.15 o
   1   5  16        8.66        7.67      1.06 o
   2   5  16       51.19       49.96      1.54 o
   3   5  16       27.57       27.01      1.95 o
   4   5  16       20.60       18.61      1.90 o
  -3   6  16       16.60       17.98      1.44 o
  -2   6  16       40.66       46.57      2.05 o
  -1   6  16      262.51      279.95      4.88 o
   0   6  16       22.22       20.82      1.48 o
   1   6  16       11.96       11.62      1.24 o
   2   6  16        0.79        0.80      1.18 o
   3   6  16        4.70        1.67      1.66 o
  -1   7  16       21.77       22.62      1.86 o
   0   7  16        9.85        9.40      1.22 o
   1   7  16        2.73        4.50      1.14 o
  -6   0  17        1.60        3.26      2.10 o
  -5   0  17        6.66        9.43      1.49 o
  -4   0  17        7.88        9.16      1.43 o
  -3   0  17       93.53       84.49      1.62 o
  -2   0  17        9.47       10.04      1.21 o
  -1   0  17      109.16      108.41      2.07 o
   0   0  17        1.43        1.45      1.06 o
   1   0  17     2319.09     2290.55     11.34 o
   2   0  17      656.36      651.82     23.16 o
   3   0  17       24.38       24.08      1.49 o
   4   0  17       23.32       21.92      1.43 o
   5   0  17       17.76       23.11      1.77 o
  -6   1  17       12.85       13.83      1.50 o
  -5   1  17        5.18        6.12      0.99 o
  -4   1  17       33.37       32.07      1.10 o
  -3   1  17      123.63      120.81      2.16 o
  -2   1  17       17.11       13.19      0.75 o
  -1   1  17       71.78       67.24      1.13 o
   0   1  17       35.56       36.27      1.88 o
   1   1  17       61.77       57.47      1.10 o
   2   1  17       44.29       47.22      1.83 o
   3   1  17       21.96       18.67      0.90 o
   4   1  17       29.41       30.84      0.98 o
   5   1  17       23.81       20.76      1.81 o
  -5   2  17        4.85        5.89      1.39 o
  -4   2  17       46.75       51.62      2.09 o
  -3   2  17       33.77       34.14      0.96 o
  -2   2  17       10.68       10.57      0.70 o
  -1   2  17      132.22      119.35      1.68 o
   0   2  17      102.58      102.44      1.32 o
   1   2  17      427.00      427.84      4.91 o
   2   2  17       81.70       80.77      2.22 o
   3   2  17       12.18       13.10      0.93 o
   4   2  17        0.41        1.22      0.95 o
   5   2  17        5.41        4.54      1.28 o
  -5   3  17        7.16        7.25      1.52 o
  -4   3  17       54.78       58.39      4.16 o
  -3   3  17        1.23        1.70      0.94 o
  -2   3  17       91.30       84.41      1.53 o
  -1   3  17       92.10       94.88      1.34 o
   0   3  17      102.72       95.90      1.68 o
   1   3  17       42.38       41.33      1.37 o
   2   3  17      118.64      121.86      1.63 o
   3   3  17       25.56       24.81      1.39 o
   4   3  17        2.08        1.69      0.86 o
   5   3  17       23.05       21.11      1.54 o
  -5   4  17        3.38        4.03      1.26 o
  -4   4  17       43.26       43.59      2.22 o
  -3   4  17       12.73       13.15      0.87 o
  -2   4  17       18.13       17.10      0.90 o
  -1   4  17       37.93       37.88      1.27 o
   0   4  17      149.94      149.17      2.32 o
   1   4  17       53.11       52.59      2.35 o
   2   4  17       15.91       14.15      1.19 o
   3   4  17       46.09       40.90      1.64 o
   4   4  17        2.81        4.37      1.16 o
  -4   5  17        4.27        3.89      1.41 o
  -3   5  17        2.20        2.71      1.07 o
  -2   5  17        5.09        5.67      1.02 o
  -1   5  17        9.06        8.29      1.03 o
   0   5  17      165.05      160.78      2.97 o
   1   5  17        0.23       -0.41      1.01 o
   2   5  17       40.09       44.54      1.49 o
   3   5  17       35.59       38.63      2.50 o
   4   5  17       11.95       10.83      3.27 o
  -3   6  17        2.13        1.93      1.46 o
  -2   6  17       38.75       43.37      2.07 o
  -1   6  17        5.63        6.53      1.16 o
   0   6  17       42.60       41.21      1.58 o
   1   6  17       19.22       20.38      1.43 o
   2   6  17       19.99       18.05      1.42 o
   0   7  17        5.08        5.11      1.10 o
  -5   0  18        5.56        5.04      1.41 o
  -4   0  18       10.60       11.39      1.36 o
  -3   0  18        2.56        4.78      0.94 o
  -2   0  18       22.07       19.39      1.26 o
  -1   0  18       18.74       18.38      1.29 o
   0   0  18        4.88        5.51      1.17 o
   1   0  18      515.41      517.81      6.72 o
   2   0  18        8.67        9.74      1.46 o
   3   0  18        1.99        2.81      1.23 o
   4   0  18       50.54       45.19      3.59 o
   5   0  18       36.59       41.24      4.67 o
  -5   1  18        1.35        2.39      0.90 o
  -4   1  18       31.60       32.94      1.29 o
  -3   1  18       64.40       64.21      1.32 o
  -2   1  18       43.84       44.93      1.10 o
  -1   1  18        8.73        7.48      0.73 o
   0   1  18      222.46      217.37      3.29 o
   1   1  18      194.66      197.25      1.69 o
   2   1  18      167.22      167.70      2.04 o
   3   1  18      141.44      144.69      2.27 o
   4   1  18        3.60        4.09      0.76 o
   5   1  18       14.71       12.10      1.80 o
  -5   2  18        2.96        2.65      1.51 o
  -4   2  18       22.21       23.89      1.64 o
  -3   2  18       23.49       23.42      1.12 o
  -2   2  18       16.12       15.77      0.78 o
  -1   2  18      168.13      146.63      1.69 o
   0   2  18       20.20       18.70      0.87 o
   1   2  18      179.14      175.44      2.49 o
   2   2  18      147.98      153.03      3.46 o
   3   2  18       59.28       58.35      1.74 o
   4   2  18       17.22       16.53      1.17 o
   5   2  18        8.88        9.06      1.40 o
  -5   3  18       20.29       21.44      1.83 o
  -4   3  18        5.64        5.39      1.51 o
  -3   3  18       65.40       64.98      1.49 o
  -2   3  18       72.66       72.60      1.88 o
  -1   3  18       62.01       62.90      1.19 o
   0   3  18      148.35      140.03      1.91 o
   1   3  18      164.45      159.60      2.61 o
   2   3  18       67.39       67.63      1.38 o
   3   3  18       30.05       26.62      1.39 o
   4   3  18        6.38        6.75      0.95 o
  -4   4  18        9.45        8.14      1.81 o
  -3   4  18      114.06      114.82      3.14 o
  -2   4  18       12.38       11.83      0.84 o
  -1   4  18       15.32       16.38      1.07 o
   0   4  18       42.97       45.58      1.37 o
   1   4  18       13.04       12.36      1.10 o
   2   4  18      297.36      294.81      5.88 o
   3   4  18       41.71       41.32      1.98 o
   4   4  18        5.14        5.24      1.16 o
  -4   5  18        8.64        9.00      1.49 o
  -3   5  18       13.09       13.28      1.63 o
  -2   5  18       16.49       18.93      2.06 o
  -1   5  18       71.98       70.77      1.64 o
   0   5  18       26.12       24.71      1.23 o
   1   5  18        1.01        0.97      1.00 o
   2   5  18       21.87       23.15      1.33 o
   3   5  18        4.86        7.14      1.34 o
  -2   6  18        1.26        1.35      2.93 o
  -1   6  18       36.37       37.33      1.69 o
   0   6  18       16.34       14.79      1.33 o
   1   6  18        7.59        7.79      1.34 o
   2   6  18        5.53        4.01      1.22 o
  -5   0  19        0.66        0.35      1.35 o
  -4   0  19        4.05        5.14      1.27 o
  -3   0  19        2.30        1.15      0.91 o
  -2   0  19       87.02       67.71      1.86 o
  -1   0  19        1.72        1.31      1.05 o
   0   0  19       66.34       63.83      1.89 o
   1   0  19        7.11        8.64      1.14 o
   2   0  19       22.66       24.70      4.07 o
   3   0  19        0.48        0.32      1.18 o
   4   0  19        8.59       10.56      1.04 o
   5   0  19        0.01        0.71      2.15 o
  -5   1  19       27.83       28.90      1.54 o
  -4   1  19       13.50       13.09      1.09 o
  -3   1  19       23.94       20.01      1.35 o
  -2   1  19       21.64       15.79      1.08 o
  -1   1  19        6.70        6.08      0.75 o
   0   1  19      171.81      169.48      3.44 o
   1   1  19       34.03       34.26      0.97 o
   2   1  19      377.75      392.27      4.94 o
   3   1  19        1.17        2.08      0.86 o
   4   1  19        1.24        1.55      0.80 o
   5   1  19        1.52       -0.05      1.52 o
  -5   2  19        6.25        3.49      1.61 o
  -4   2  19        6.93        9.63      1.56 o
  -3   2  19       82.20       78.32      2.99 o
  -2   2  19      185.63      173.11      3.20 o
  -1   2  19       66.97       62.11      1.28 o
   0   2  19      242.15      232.78      3.11 o
   1   2  19       81.62       83.11      1.63 o
   2   2  19       46.82       51.13      1.28 o
   3   2  19       18.01       20.37      1.02 o
   4   2  19       10.90        9.21      1.13 o
   5   2  19        2.16        2.91      1.23 o
  -5   3  19       21.30       22.47      1.88 o
  -4   3  19        0.84        0.88      1.68 o
  -3   3  19        6.73        5.38      0.98 o
  -2   3  19       42.90       45.58      1.71 o
  -1   3  19       25.68       25.00      0.95 o
   0   3  19       46.68       43.14      1.34 o
   1   3  19       22.35       21.59      1.56 o
   2   3  19       29.25       28.72      1.27 o
   3   3  19       73.99       72.19      1.92 o
   4   3  19        8.60        7.75      0.96 o
  -4   4  19       18.36       17.52      1.62 o
  -3   4  19       45.90       44.71      1.91 o
  -2   4  19       18.94       18.90      1.07 o
  -1   4  19       11.43       10.11      1.01 o
   0   4  19       32.51       31.76      1.29 o
   1   4  19       65.98       65.56      2.51 o
   2   4  19        5.16        7.07      1.06 o
   3   4  19       44.65       42.77      1.71 o
   4   4  19        6.91        7.42      1.17 o
  -3   5  19       15.11       16.68      1.80 o
  -2   5  19        2.71        2.85      1.00 o
  -1   5  19       10.08        9.85      1.28 o
   0   5  19       29.64       28.89      1.30 o
   1   5  19        6.55        6.24      1.04 o
   2   5  19       14.86       14.33      1.21 o
   3   5  19       64.78       59.81      2.02 o
  -2   6  19       28.88       28.83      1.90 o
  -1   6  19        8.25        7.64      1.17 o
   0   6  19        1.42        1.04      1.09 o
   1   6  19        2.80        2.54      1.13 o
  -5   0  20       14.03       17.34      1.57 o
  -4   0  20        1.50       -0.31      1.27 o
  -3   0  20        6.26        3.85      0.93 o
  -2   0  20      123.88      112.62      3.89 o
  -1   0  20       10.29        6.47      1.23 o
   0   0  20       31.48       29.27      1.53 o
   1   0  20      245.97      230.27      2.59 o
   2   0  20        8.13        8.67      1.99 o
   3   0  20        7.70        7.75      1.29 o
   4   0  20        1.11        1.26      0.90 o
  -5   1  20       17.21       19.74      1.46 o
  -4   1  20       21.08       19.85      1.19 o
  -3   1  20        5.01        5.28      0.73 o
  -2   1  20        5.26        4.81      0.81 o
  -1   1  20       76.06       64.30      1.23 o
   0   1  20       35.36       32.32      1.03 o
   1   1  20       12.33       11.31      0.81 o
   2   1  20       45.19       44.70      1.81 o
   3   1  20       21.42       20.34      1.07 o
   4   1  20       12.61       11.04      1.10 o
  -5   2  20       78.64       84.24      2.67 o
  -4   2  20       15.42       12.98      1.52 o
  -3   2  20        8.15        7.13      0.98 o
  -2   2  20       60.55       55.18      2.01 o
  -1   2  20       70.20       58.92      1.28 o
   0   2  20        8.74        7.68      0.77 o
   1   2  20       31.15       35.31      1.33 o
   2   2  20       16.68       18.53      0.99 o
   3   2  20       10.20        9.07      1.18 o
   4   2  20        3.50        2.37      1.05 o
  -4   3  20       46.53       56.76      7.76 o
  -3   3  20       19.96       19.30      1.09 o
  -2   3  20       50.51       45.86      1.30 o
  -1   3  20       24.02       23.18      1.34 o
   0   3  20       15.90       15.27      1.11 o
   1   3  20       23.97       22.76      1.22 o
   2   3  20       13.57       11.70      1.12 o
   3   3  20       66.43       64.47      1.89 o
   4   3  20        8.81        8.37      1.14 o
  -4   4  20       35.26       30.17      1.87 o
  -3   4  20        8.80        8.03      0.88 o
  -2   4  20        0.16        0.07      0.85 o
  -1   4  20       11.40       10.01      1.02 o
   0   4  20       31.26       31.11      1.28 o
   1   4  20       35.30       36.46      2.41 o
   2   4  20       12.85       14.26      1.16 o
   3   4  20       53.97       58.70      1.89 o
  -3   5  20        8.87        8.54      1.65 o
  -2   5  20       18.00       17.80      1.17 o
  -1   5  20        1.71        1.35      0.97 o
   0   5  20        2.15        0.98      0.96 o
   1   5  20       19.34       20.31      1.42 o
   2   5  20        6.80        5.28      1.11 o
  -1   6  20       12.86       12.73      1.27 o
   0   6  20        4.96        4.72      1.14 o
  -5   0  21        1.79        5.71      1.35 o
  -4   0  21       10.10       12.68      1.44 o
  -3   0  21        7.08        6.59      1.00 o
  -2   0  21       39.98       32.92      1.58 o
  -1   0  21        6.07        4.89      1.17 o
   0   0  21       14.95       16.37      2.08 o
   1   0  21        0.59       -0.10      0.98 o
   2   0  21       17.58       16.20      1.53 o
   3   0  21        0.14        1.20      1.21 o
   4   0  21       15.89       18.63      1.26 o
  -4   1  21       10.81       11.93      1.51 o
  -3   1  21        0.43        0.27      0.67 o
  -2   1  21        8.58        8.24      0.82 o
  -1   1  21       26.08       21.92      0.95 o
   0   1  21       25.73       24.33      0.88 o
   1   1  21        5.16        4.30      0.74 o
   2   1  21        2.90        2.64      0.83 o
   3   1  21        7.68        9.27      0.91 o
   4   1  21        8.95       10.05      1.50 o
  -4   2  21       13.48       14.54      1.55 o
  -3   2  21        0.47        0.84      0.95 o
  -2   2  21       37.39       30.51      1.18 o
  -1   2  21       21.13       18.25      0.87 o
   0   2  21       25.10       22.71      1.16 o
   1   2  21        9.76       12.30      0.89 o
   2   2  21        3.67        3.88      0.88 o
   3   2  21       17.89       18.56      1.33 o
   4   2  21        0.79        1.34      1.05 o
  -4   3  21       50.98       69.26      5.95 o
  -3   3  21        4.69        2.94      0.91 o
  -2   3  21        0.28        0.87      0.77 o
  -1   3  21       14.96       15.09      1.10 o
   0   3  21       53.95       47.25      1.43 o
   1   3  21        3.36        3.23      1.06 o
   2   3  21       16.20       14.72      1.13 o
   3   3  21       25.15       24.85      1.55 o
  -3   4  21       38.92       41.40      1.93 o
  -2   4  21        4.03        4.73      0.90 o
  -1   4  21       16.08       13.88      1.05 o
   0   4  21       27.39       25.14      1.32 o
   1   4  21       29.56       30.15      1.37 o
   2   4  21        3.49        2.65      0.99 o
   3   4  21        8.40        7.62      1.26 o
  -2   5  21        7.16        7.55      1.03 o
  -1   5  21        4.88        5.02      1.07 o
   0   5  21        6.79        7.56      1.01 o
   1   5  21       18.76       21.40      1.29 o
   2   5  21       20.60       21.95      1.28 o
  -4   0  22       36.73       46.17      2.24 o
  -3   0  22        0.23        1.15      0.86 o
  -2   0  22       15.60       13.33      1.59 o
  -1   0  22       12.24       14.38      1.33 o
   0   0  22       10.67       11.22      1.39 o
   1   0  22        1.91        2.40      0.97 o
   2   0  22        2.18        0.74      1.32 o
   3   0  22        0.26       -0.40      1.28 o
   4   0  22        0.09        0.17      0.95 o
  -4   1  22        7.21        9.36      2.28 o
  -3   1  22        6.17        4.99      0.73 o
  -2   1  22       26.81       23.06      1.24 o
  -1   1  22        5.67        5.30      0.78 o
   0   1  22       12.43       12.49      0.79 o
   1   1  22        4.50        5.42      0.79 o
   2   1  22        3.13        3.47      0.85 o
   3   1  22        7.88        9.66      0.94 o
   4   1  22        5.64        7.29      1.05 o
  -4   2  22       22.81       26.34      1.78 o
  -3   2  22        1.21        0.68      0.91 o
  -2   2  22        1.76        1.73      0.88 o
  -1   2  22       39.32       39.43      1.64 o
   0   2  22        3.43        3.17      0.93 o
   1   2  22        6.68        6.95      0.86 o
   2   2  22        1.83        2.81      0.89 o
   3   2  22        5.19        7.16      1.22 o
  -3   3  22        7.66        8.66      1.08 o
  -2   3  22        4.33        4.54      0.94 o
  -1   3  22       19.16       19.84      1.58 o
   0   3  22       20.13       14.34      1.25 o
   1   3  22        4.10        2.64      1.11 o
   2   3  22        2.13        1.69      1.21 o
   3   3  22        0.26       -0.19      1.22 o
  -3   4  22       11.42       14.82      1.04 o
  -2   4  22        4.05        4.48      0.94 o
  -1   4  22       23.91       25.11      1.19 o
   0   4  22        0.82        1.33      0.98 o
   1   4  22        2.65        3.45      1.02 o
   2   4  22        1.45        0.73      1.01 o
  -1   5  22        3.59        4.79      1.02 o
   0   5  22        8.48       10.35      1.08 o
   1   5  22       13.04       13.98      1.24 o
  -4   0  23        0.40        0.48      1.28 o
  -3   0  23        3.42        3.80      0.94 o
  -2   0  23       13.82       15.26      1.14 o
  -1   0  23        4.97        5.30      1.24 o
   0   0  23        0.31        0.74      0.99 o
   1   0  23       28.18       31.24      1.34 o
   2   0  23       20.61       23.93      1.69 o
   3   0  23       11.73       13.39      1.51 o
  -4   1  23        5.35        7.68      1.48 o
  -3   1  23        1.94        0.93      0.88 o
  -2   1  23        7.50        9.78      0.88 o
  -1   1  23        0.82        0.63      0.75 o
   0   1  23        2.54        2.20      0.70 o
   1   1  23        5.65        7.16      0.80 o
   2   1  23        3.58        3.77      0.84 o
   3   1  23       11.28       14.59      1.26 o
  -3   2  23        4.49        5.15      0.97 o
  -2   2  23        0.70        0.74      0.86 o
  -1   2  23        6.30        6.51      0.94 o
   0   2  23        5.79        5.46      0.94 o
   1   2  23        1.42        0.73      0.77 o
   2   2  23       52.69       58.87      1.48 o
   3   2  23       25.67       27.94      1.49 o
  -3   3  23        4.97        6.78      0.96 o
  -2   3  23        4.50        3.67      0.90 o
  -1   3  23        5.63        4.79      0.97 o
   0   3  23        3.21        2.90      0.96 o
   1   3  23        4.45        3.49      0.87 o
   2   3  23       31.03       37.57      1.71 o
   3   3  23        0.60        0.54      1.12 o
  -2   4  23        2.37        3.06      0.92 o
  -1   4  23        2.47        2.73      0.99 o
   0   4  23       10.02       11.04      1.24 o
   1   4  23       14.21       14.50      1.18 o
   2   4  23       10.08        9.94      1.32 o
  -3   0  24        2.30        2.83      0.96 o
  -2   0  24        0.48        0.75      0.93 o
  -1   0  24        0.03        0.54      1.11 o
   0   0  24       27.41       29.40      1.93 o
   1   0  24       13.80       12.74      1.51 o
   2   0  24        3.54        3.90      1.42 o
   3   0  24       17.10       20.52      1.41 o
  -3   1  24        2.82        1.80      0.91 o
  -2   1  24        6.31        6.77      0.86 o
  -1   1  24       18.17       19.76      1.31 o
   0   1  24       20.16       21.36      0.92 o
   1   1  24       13.01       12.83      0.88 o
   2   1  24        3.67        5.64      1.03 o
   3   1  24       62.17       73.55      2.32 o
  -3   2  24       10.66       11.59      1.09 o
  -2   2  24        9.37        9.20      0.97 o
  -1   2  24        4.36        3.81      0.94 o
   0   2  24        0.87        1.68      0.99 o
   1   2  24        3.70        4.55      0.88 o
   2   2  24        3.01        3.12      0.91 o
   3   2  24        2.72        4.01      1.13 o
  -2   3  24        2.20        1.42      0.92 o
  -1   3  24        8.64        7.64      1.04 o
   0   3  24        8.96        8.52      1.06 o
   1   3  24        0.51        0.49      0.84 o
   2   3  24       24.44       26.56      1.61 o
  -1   4  24        0.63        0.82      0.93 o
   0   4  24        4.10        3.43      0.99 o
   1   4  24        5.87        6.87      1.10 o
  -3   0  25        1.68        0.99      0.99 o
  -2   0  25        6.89        7.68      1.05 o
  -1   0  25       20.39       16.46      1.48 o
   0   0  25        7.21        4.63      1.09 o
   1   0  25        0.38        1.49      1.34 o
   2   0  25        4.00        4.41      1.47 o
  -3   1  25        3.20        6.14      0.98 o
  -2   1  25       14.62       14.84      1.24 o
  -1   1  25        8.82       10.28      0.84 o
   0   1  25       39.13       41.89      1.21 o
   1   1  25        8.76       10.48      0.91 o
   2   1  25       23.32       23.90      1.26 o
  -2   2  25       29.25       34.75      1.54 o
  -1   2  25       17.11       19.05      1.12 o
   0   2  25        2.13        1.12      0.90 o
   1   2  25        2.05        1.42      0.86 o
   2   2  25       12.11       15.41      1.13 o
  -1   3  25        4.05        4.15      0.99 o
   0   3  25       11.54       12.03      1.14 o
   1   3  25        2.40        3.50      0.86 o
  -2   0  26        1.71        0.98      0.99 o
  -1   0  26       59.18       70.24      2.62 o
   0   0  26      148.23      182.22      2.70 o
   1   0  26        1.06       -0.29      1.25 o
   2   0  26        0.05        0.46      1.35 o
  -2   1  26        5.57        5.75      1.12 o
  -1   1  26       22.74       27.19      1.26 o
   0   1  26       10.02       13.44      0.89 o
   1   1  26        2.95        3.22      0.87 o
  -1   2  26        4.97        6.44      1.06 o
   0   2  26        8.13        8.77      1.10 o
   1   2  26        0.33        0.80      0.88 o
  -1   0  27        0.28        2.67      1.09 o
   0   0  27       40.22       45.35      1.45 o
  -1   1  27       30.46       34.45      1.44 o
   0   1  27        4.72        7.90      0.95 o
 
